# Supplementary material for: Evolutionary and structural analyses of SARS-CoV-2 D614G spike protein mutation now documented worldwide
Source: Sci Rep. 2020 Aug 20;10:14031. doi: 10.1038/s41598-020-70827-z (PMC7441380; doi:10.1038/s41598-020-70827-z)
Supplement: Supplementary file 3 [file 41598_2020_70827_MOESM3_ESM.xlsx]

## Sheet: 2803
Supplementary Table 3. Amino acid at position 614 in the spike protein of SARS-CoV-2 and demographics associated with each sequence and acknowledgements to the scientists who shared their sequences on GISAID. Genome data were retreived from GISAID. Demographics, specimen types, clinical information, sequencing method and comments were included when available.
Accession ID	AA 614 spike	Virus Name	Collection date	Continent	Countries	Province/State	City	Originating lab	Submitting lab	Authors	Host	Passage details/history	Sex	Age	Specimen source	Patient status	Additional host information	Outbreak	Sequencing technology	Assembly method	Coverage	Comments	Treatment
EPI_ISL_402119	D	hCoV-19/Wuhan/IVDC-HB-01/2019	2019-12-30	Asia	China	Hubei	Wuhan		National Institute for Viral Disease Control and Prevention, China CDC	Wenjie Tan，Xiang Zhao，Wenling Wang，Xuejun Ma，Yongzhong Jiang，Roujian Lu, Ji Wang, Weimin Zhou，Peihua Niu，Peipei Liu，Faxian Zhan，Weifeng Shi，Baoying Huang，Jun Liu，Li Zhao，Yao Meng，Xiaozhou He，Fei Ye，Na Zhu，Yang Li，Jing Chen，Wenbo Xu，George F. Gao，Guizhen Wu	Human	Virus Isolate, Passage 1	F	49	Alveolar lavage fluid
EPI_ISL_402120	D	hCoV-19/Wuhan/IVDC-HB-04/2020	2020-01-01	Asia	China	Hubei	Wuhan		National Institute for Viral Disease Control and Prevention, China CDC	Wenjie Tan，Xiang Zhao，Wenling Wang，Xuejun Ma，Yongzhong Jiang，Roujian Lu，Ji Wang，Weimin Zhou，Peihua Niu，Peipei Liu，Faxian Zhan，Weifeng Shi，Baoying Huang，Jun Liu，Li Zhao，Yao Meng，Xiaozhou He，Fei Ye，Na Zhu，Yang Li，Jing Chen，Wenbo Xu，George F. Gao，Guizhen Wu	Human	Original	M	61	Alveolar lavage fluid
EPI_ISL_402121	D	hCoV-19/Wuhan/IVDC-HB-05/2019	2019-12-30	Asia	China	Hubei	Wuhan		National Institute for Viral Disease Control and Prevention, China CDC	Wenjie Tan，Xuejun Ma，Xiang Zhao，Wenling Wang，Yongzhong Jiang，Roujian Lu，Ji Wang，Peihua Niu, Weimin Zhou, Faxian Zhan，Weifeng Shi，Baoying Huang，Jun Liu，Li Zhao，Yao Meng，Fei Ye，Na Zhu, Xiaozhou He，Peipei Liu, Yang Li，Jing Chen，Wenbo Xu，George F. Gao，Guizhen Wu	Human	Original	M	32	Alveolar lavage fluid
EPI_ISL_402123	D	hCoV-19/Wuhan/IPBCAMS-WH-01/2019	2019-12-24	Asia	China	Hubei	Wuhan		Institute of Pathogen Biology, Chinese Academy of Medical Sciences & Peking Union Medical College	Lili Ren, Jianwei Wang, Qi Jin, Zichun Xiang, Zhiqiang Wu, Chao Wu, Yiwei Liu	Human	Original	M	65	Bronchoalveolar lavage fluid
EPI_ISL_402124	D	hCoV-19/Wuhan/WIV04/2019	2019-12-30	Asia	China	Hubei	Wuhan		Wuhan Institute of Virology, Chinese Academy of Sciences	Peng Zhou, Xing-Lou Yang, Ding-Yu Zhang, Lei Zhang, Yan Zhu, Hao-Rui Si, Zhengli Shi	Human	Original	F	49	Bronchoalveolar lavage fluid	Live		2019-12-27
EPI_ISL_402125	D	hCoV-19/Wuhan-Hu-1/2019	2019-12-31	Asia	China				National Institute for Communicable Disease Control and Prevention (ICDC) Chinese Center for Disease Control and Prevention (China CDC)	Zhang,Y.-Z., Wu,F., Chen,Y.-M., Pei,Y.-Y., Xu,L., Wang,W., Zhao,S., Yu,B., Hu,Y., Tao,Z.-W., Song,Z.-G., Tian,J.-H., Zhang,Y.-L., Liu,Y., Zheng,J.-J., Dai,F.-H., Wang,Q.-M., She,J.-L. and Zhu,T.-Y.	Human	Unknown	N/A	N/A	N/A				Illumina	Megahit v1.1.3
EPI_ISL_402127	D	hCoV-19/Wuhan/WIV02/2019	2019-12-30	Asia	China	Hubei	Wuhan		Wuhan Institute of Virology, Chinese Academy of Sciences	Peng Zhou, Xing-Lou Yang, Ding-Yu Zhang, Lei Zhang, Yan Zhu, Hao-Rui Si, Zhengli Shi	Human	Original	M	32	Bronchoalveolar lavage fluid	Hospitalized	5' and 3' Race was not performed	2019-12-19	Illumina MiSeq, MGISEQ 2000	Geneious v11.0.3, MEGAHIT v1.2.9
EPI_ISL_402128	D	hCoV-19/Wuhan/WIV05/2019	2019-12-30	Asia	China	Hubei	Wuhan		Wuhan Institute of Virology, Chinese Academy of Sciences	Peng Zhou, Xing-Lou Yang, Ding-Yu Zhang, Lei Zhang, Yan Zhu, Hao-Rui Si, Zhengli Shi	Human	Original	F	52	Bronchoalveolar lavage fluid	Recovered	5' and 3' Race was not performed	2019-12-22	MGISEQ 2000	Geneious v11.0.3, MEGAHIT v1.2.9
EPI_ISL_402129	D	hCoV-19/Wuhan/WIV06/2019	2019-12-30	Asia	China	Hubei	Wuhan		Wuhan Institute of Virology, Chinese Academy of Sciences	Peng Zhou, Xing-Lou Yang, Ding-Yu Zhang, Lei Zhang, Yan Zhu, Hao-Rui Si, Zhengli Shi	Human	Original	M	40	Bronchoalveolar lavage fluid	Hospitalized	5'	2019-12-25	Illumina MiSeq, MGISEQ 2000	Geneious v11.0.3, MEGAHIT v1.2.9
EPI_ISL_402130	D	hCoV-19/Wuhan/WIV07/2019	2019-12-30	Asia	China	Hubei	Wuhan		Wuhan Institute of Virology, Chinese Academy of Sciences	Peng Zhou, Xing-Lou Yang, Ding-Yu Zhang, Lei Zhang, Yan Zhu, Hao-Rui Si, Zhengli Shi	Human	Original	M	56	Bronchoalveolar lavage fluid	Hospitalized	5'	2019-12-20	Illumina MiSeq, MGISEQ 2000	Geneious v11.0.3, MEGAHIT v1.2.9
EPI_ISL_402132	D	hCoV-19/Wuhan/HBCDC-HB-01/2019	2019-12-30	Asia	China	Hubei	Wuhan		Hubei Provincial Center for Disease Control and Prevention	Bin Fang, Xiang Li, Xiao Yu, Linlin Liu, Bo Yang, Faxian Zhan, Guojun Ye, Xixiang Huo, Junqiang Xu, Bo Yu, Kun Cai, Jing Li, Yongzhong Jiang.	Human	Original	F	49	Alveolar lavage fluid	Hospitalized			Illumina Miseq	CLC Genomics Workbench 12 and Geneious 12.0.1
EPI_ISL_403928	D	hCoV-19/Wuhan/IPBCAMS-WH-05/2020	2020-01-01	Asia	China	Hubei	Wuhan		Institute of Pathogen Biology, Chinese Academy of Medical Sciences & Peking Union Medical College	Lili Ren, Jianwei Wang, Qi Jin, Zichun Xiang, Zhiqiang Wu, Chao Wu, Yiwei Liu	Human	Original	M	61	Bronchoalveolar lavage fluid
EPI_ISL_403929	D	hCoV-19/Wuhan/IPBCAMS-WH-04/2019	2019-12-30	Asia	China	Hubei	Wuhan		Institute of Pathogen Biology, Chinese Academy of Medical Sciences & Peking Union Medical College	Lili Ren, Jianwei Wang, Qi Jin, Zichun Xiang, Zhiqiang Wu, Chao Wu, Yiwei Liu	Human	Original	F	52	Bronchoalveolar lavage fluid
EPI_ISL_403930	D	hCoV-19/Wuhan/IPBCAMS-WH-03/2019	2019-12-30	Asia	China	Hubei	Wuhan		Institute of Pathogen Biology, Chinese Academy of Medical Sciences & Peking Union Medical College	Lili Ren, Jianwei Wang, Qi Jin, Zichun Xiang, Zhiqiang Wu, Chao Wu, Yiwei Liu	Human	Original	M	41	Bronchoalveolar lavage fluid
EPI_ISL_403931	D	hCoV-19/Wuhan/IPBCAMS-WH-02/2019	2019-12-30	Asia	China	Hubei	Wuhan		Institute of Pathogen Biology, Chinese Academy of Medical Sciences & Peking Union Medical College	Lili Ren, Jianwei Wang, Qi Jin, Zichun Xiang, Zhiqiang Wu, Chao Wu, Yiwei Liu	Human	Original	F	49	Bronchoalveolar lavage fluid
EPI_ISL_403932	D	hCoV-19/Guangdong/20SF012/2020	2020-01-14	Asia	China	Guandong	Shenzhen		Department of Microbiology, Guangdong Provincial Center for Diseases Control and Prevention	Min Kang, Jie Wu, Jing Lu, Tao Liu, Baisheng Li, Shujiang Mei, Feng Ruan, Lifeng Lin, Changwen Ke, Haojie Zhong, Yingtao Zhang, Lirong Zou, Xuguang Chen, Qi Zhu, Jianpeng Xiao, Jianxiang Geng, Zhe Liu, Jianxiong Hu, Weilin Zeng, Xing Li, Yuhuang Liao, Xiujuan Tang, Songjian Xiao, Ying Wang, Yingchao Song, Xue Zhuang, Lijun Liang, Guanhao He, Huihong Deng, Tie Song, Jianfeng He, Wenjun Ma	Human	Original	M	66	endotracheal aspirates			Family cluster infection	illumina	SPAdes/MEGAHIT	1
EPI_ISL_403933	D	hCoV-19/Guangdong/20SF013/2020	2020-01-15	Asia	China	Guandong	Shenzhen		Department of Microbiology, Guangdong Provincial Center for Diseases Control and Prevention	Min Kang, Jie Wu, Jing Lu, Tao Liu, Baisheng Li, Shujiang Mei, Feng Ruan, Lifeng Lin, Changwen Ke, Haojie Zhong, Yingtao Zhang, Lirong Zou, Xuguang Chen, Qi Zhu, Jianpeng Xiao, Jianxiang Geng, Zhe Liu, Jianxiong Hu, Weilin Zeng, Xing Li, Yuhuang Liao, Xiujuan Tang, Songjian Xiao, Ying Wang, Yingchao Song, Xue Zhuang, Lijun Liang, Guanhao He, Huihong Deng, Tie Song, Jianfeng He, Wenjun Ma	Human	Original	F	65	endotracheal aspirates			Family cluster infection	illumina	SPAdes/MEGAHIT	1
EPI_ISL_403934	D	hCoV-19/Guangdong/20SF014/2020	2020-01-15	Asia	China	Guandong	Shenzhen		Department of Microbiology, Guangdong Provincial Center for Diseases Control and Prevention	Min Kang, Jie Wu, Jing Lu, Tao Liu, Baisheng Li, Shujiang Mei, Feng Ruan, Lifeng Lin, Changwen Ke, Haojie Zhong, Yingtao Zhang, Lirong Zou, Xuguang Chen, Qi Zhu, Jianpeng Xiao, Jianxiang Geng, Zhe Liu, Jianxiong Hu, Weilin Zeng, Xing Li, Yuhuang Liao, Xiujuan Tang, Songjian Xiao, Ying Wang, Yingchao Song, Xue Zhuang, Lijun Liang, Guanhao He, Huihong Deng, Tie Song, Jianfeng He, Wenjun Ma	Human	Original	M	63	Bronchoalveolar lavage fluid				illumina	SPAdes/MEGAHIT	1
EPI_ISL_403935	D	hCoV-19/Guangdong/20SF025/2020	2020-01-15	Asia	China	Guangdong	Shenzhen		Department of Microbiology, Guangdong Provincial Center for Diseases Control and Prevention	Min Kang, Jie Wu, Jing Lu, Tao Liu, Baisheng Li, Shujiang Mei, Feng Ruan, Lifeng Lin, Changwen Ke, Haojie Zhong, Yingtao Zhang, Lirong Zou, Xuguang Chen, Qi Zhu, Jianpeng Xiao, Jianxiang Geng, Zhe Liu, Jianxiong Hu, Weilin Zeng, Xing Li, Yuhuang Liao, Xiujuan Tang, Songjian Xiao, Ying Wang, Yingchao Song, Xue Zhuang, Lijun Liang, Guanhao He, Huihong Deng, Tie Song, Jianfeng He, Wenjun Ma	Human	Original	F	63	Throat swab			Family cluster infection	Illumina	SPAdes/MEGAHIT	1
EPI_ISL_403936	D	hCoV-19/Guangdong/20SF028/2020	2020-01-17	Asia	China	Guangdong	Zhuhai		Department of Microbiology, Guangdong Provincial Center for Diseases Control and Prevention	Min Kang, Jie Wu, Jing Lu, Tao Liu, Baisheng Li, Shujiang Mei, Feng Ruan, Lifeng Lin, Changwen Ke, Haojie Zhong, Yingtao Zhang, Lirong Zou, Xuguang Chen, Qi Zhu, Jianpeng Xiao, Jianxiang Geng, Zhe Liu, Jianxiong Hu, Weilin Zeng, Xing Li, Yuhuang Liao, Xiujuan Tang, Songjian Xiao, Ying Wang, Yingchao Song, Xue Zhuang, Lijun Liang, Guanhao He, Huihong Deng, Tie Song, Jianfeng He, Wenjun Ma	Human	Original	M	68	Throat swab			Family cluster infection	Illumina	SPAdes/MEGAHIT	1
EPI_ISL_403937	D	hCoV-19/Guangdong/20SF040/2020	2020-01-18	Asia	China	Guangdong	Zhuhai		Department of Microbiology, Guangdong Provincial Center for Diseases Control and Prevention	Min Kang, Jie Wu, Jing Lu, Tao Liu, Baisheng Li, Shujiang Mei, Feng Ruan, Lifeng Lin, Changwen Ke, Haojie Zhong, Yingtao Zhang, Lirong Zou, Xuguang Chen, Qi Zhu, Jianpeng Xiao, Jianxiang Geng, Zhe Liu, Jianxiong Hu, Weilin Zeng, Xing Li, Yuhuang Liao, Xiujuan Tang, Songjian Xiao, Ying Wang, Yingchao Song, Xue Zhuang, Lijun Liang, Guanhao He, Huihong Deng, Tie Song, Jianfeng He, Wenjun Ma	Human	Original	M	49	Nasal Swab			Family cluster infection	Illumina	SPAdes/MEGAHIT	1
EPI_ISL_403962	D	hCoV-19/Nonthaburi/61/2020	2020-01-08	Asia	Thailand	Nonthaburi			1. Department of Medical Sciences, Ministry of Public Health, Thailand 2. Thai Red Cross Emerging Infectious Diseases - Health Science Centre 3. Department of Disease Control, Ministry of Public Health, Thailand	Pilailuk,Okada; Siripaporn,Phuygun; Thanutsapa,Thanadachakul; Supaporn,Wacharapluesadee; Sittiporn,Parnmen; Warawan,Wongboot; Sunthareeya,Waicharoen; Rome,Buathong; Malinee,Chittaganpitch; Nanthawan,Mekha	Human	Original	F	61	Nasopharyngeal swab and Throat swab	Recovered	Patient came from Wuhan, China		Illumina Miseq	CLC Genomics Workbench 12 and Geneious 10.2.4
EPI_ISL_403963	D	hCoV-19/Nonthaburi/74/2020	2020-01-13	Asia	Thailand	Nonthaburi			1. Department of Medical Sciences, Ministry of Public Health, Thailand 2. Thai Red Cross Emerging Infectious Diseases - Health Science Centre 3. Department of Disease Control, Ministry of Public Health, Thailand	Pilailuk,Okada; Siripaporn,Phuygun; Thanutsapa,Thanadachakul; Supaporn,Wacharapluesadee; Sittiporn,Parnmen; Warawan,Wongboot; Sunthareeya,Waicharoen; Rome,Buathong; Malinee,Chittaganpitch; Nanthawan,Mekha	Human	Original	F	74	Nasopharyngeal swab and Throat swab	Live	Patient came from Wuhan, China		Illumina Miseq	CLC Genomics Workbench 12 and Geneious 10.2.4
EPI_ISL_404227	D	hCoV-19/Zhejiang/WZ-01/2020	2020-01-16	Asia	China	Zhejiang			Department of Microbiology, Zhejiang Provincial Center for Disease Control and Prevention	Yin Chen, Yanjun Zhang, Haiyan Mao, Junhang Pan, Xiuyu Lou, Yiyu Lu, Juying Yan, Hanping Zhu, Jian Gao, Yan Feng, Yi Sun, Hao Yan, Zhen Li, Yisheng Sun, Liming Gong, Qiong Ge, Wen Shi, Xinying Wang, Wenwu Yao, Zhangnv Yang, Fang Xu, Chen Chen, Enfu Chen, Zhen Wang, Zhiping Chen, Jianmin Jiang, Chonggao Hu	Human	Original	M	46	Sputum	Hospitalized	Patient came from Wuhan, China		Sanger
EPI_ISL_404228	D	hCoV-19/Zhejiang/WZ-02/2020	2020-01-17	Asia	China	Zhejiang			Department of Microbiology, Zhejiang Provincial Center for Disease Control and Prevention	Yanjun Zhang, Yin Chen, Haiyan Mao, Junhang Pan, Xiuyu Lou, Yiyu Lu, Juying Yan, Hanping Zhu, Jian Gao, Yan Feng, Yi Sun, Hao Yan, Zhen Li, Yisheng Sun, Liming Gong, Qiong Ge, Wen Shi, Xinying Wang, Wenwu Yao, Zhangnv Yang, Fang Xu, Chen Chen, Enfu Chen, Zhen Wang, Zhiping Chen, Jianmin Jiang, Chonggao Hu	Human	Original	M	47	Sputum	Hospitalized	Patient came from Wuhan, China		Sanger
EPI_ISL_404253	D	hCoV-19/USA/IL1/2020	2020-01-21	North America	USA	Illinois	Chicago		Pathogen Discovery, Respiratory Viruses Branch, Division of Viral Diseases, Centers for Dieases Control and Prevention	Ying Tao, Krista Queen, Clinton R. Paden, Jing Zhang, Yan Li, Anna Uehara, Xiaoyan Lu, Brian Lynch, Senthil Kumar K. Sakthivel, Brett L. Whitaker, Shifaq Kamili, Lijuan Wang, Janna' R. Murray, Susan I. Gerber, Stephen Lindstrom, Suxiang Tong	Human	Original	F	63	Sputum	u			Sanger; Nanopore	minimap 2.17	>20x
EPI_ISL_404895	D	hCoV-19/USA/WA1/2020	2020-01-19	North America	USA	Washington	Snohomish County		Division of Viral Diseases, Centers for Disease Control and Prevention	Queen,K., Tao,Y., Li,Y., Paden,C.R., Lu,X., Zhang,J., Gerber,S.I., Lindstrom,S., Tong,S.	Human	Original	M	30	Oripharyngeal swab	u			u	u
EPI_ISL_405839	D	hCoV-19/Shenzhen/HKU-SZ-005/2020	2020-01-11	Asia	China	Guangdong	Shenzhen		Li Ka Shing Faculty of Medicine, The University of Hong Kong	Chan,J.F.-W., Yuan,S., Kok,K.H., To,K.K.-W., Chu,H., Yang,J., Xing,F., Liu,J., Yip,C.C.-Y., Poon,R.W.-S., Tsai,H.W., Lo,S.K.-F., Chan,K.H., Poon,V.K.-M., Chan,W.M., Ip,J.D., Cai,J.P., Cheng,V.C.-C., Chen,H., Hui,C.K.-M. and Yuen,K.Y.	Human	Original	M	10	Sputum				Nanopore MinION	minimap2
EPI_ISL_406030	D	hCoV-19/Shenzhen/HKU-SZ-002/2020	2020-01-10	Asia	China	Guangdong	Shenzhen		Li Ka Shing Faculty of Medicine, The University of Hong Kong	Chan,J.F.-W., Yuan,S., Kok,K.H., To,K.K.-W., Chu,H., Yang,J., Xing,F., Liu,J., Yip,C.C.-Y., Poon,R.W.-S., Tsai,H.W., Lo,S.K.-F., Chan,K.H., Poon,V.K.-M., Chan,W.M., Ip,J.D., Cai,J.P., Cheng,V.C.-C., Chen,H., Hui,C.K.-M. and Yuen,K.Y.	Human	Original	M	66	Nasopharyngeal swab				Nanopore MinION	minimap2
EPI_ISL_406031	D	hCoV-19/Taiwan/2/2020	2020-01-23	Asia	Taiwan	Kaohsiung			Centers for Disease Control, R.O.C. (Taiwan)	Ji-Rong Yang, Yu-Chi Lin, Jung-Jung Mu, Ming-Tsan Liu, Shu-Ying Li	Human	Original	M	59
EPI_ISL_406034	D	hCoV-19/USA/CA1/2020	2020-01-23	North America	USA	California	Los Angeles		Pathogen Discovery, Respiratory Viruses Branch, Division of Viral Diseases, Centers for Dieases Control and Prevention	Anna Uehara, Krista Queen, Ying Tao, Yan Li, Clinton R. Paden, Jing Zhang, Xiaoyan Lu, Brian Lynch, Senthil Kumar K. Sakthivel, Brett L. Whitaker, Shifaq Kamili, Lijuan Wang, Janna' R. Murray, Susan I. Gerber, Stephen Lindstrom, Suxiang Tong	Human	Original	M	38	Nasopharyngeal swab				Sanger; Nanopore	Sequencher 5.4.6, minimap 2.17	>100x
EPI_ISL_406036	D	hCoV-19/USA/CA2/2020	2020-01-22	North America	USA	California	Orange County		Pathogen Discovery, Respiratory Viruses Branch, Division of Viral Diseases, Centers for Dieases Control and Prevention	Anna Uehara, Krista Queen, Ying Tao, Yan Li, Clinton R. Paden, Jing Zhang, Xiaoyan Lu, Brian Lynch, Senthil Kumar K. Sakthivel, Brett L. Whitaker, Shifaq Kamili, Lijuan Wang, Janna' R. Murray, Susan I. Gerber, Stephen Lindstrom, Suxiang Tong	Human	Original	M	54	Nasopharyngeal swab				Sanger; Nanopore	Sequencher 5.4.6, minimap 2.17	>100x
EPI_ISL_406223	D	hCoV-19/USA/AZ1/2020	2020-01-22	North America	USA	Arizona	Phoenix		Pathogen Discovery, Respiratory Viruses Branch, Division of Viral Diseases, Centers for Disease Control and Prevention	Ying Tao, Clinton R. Paden, Krista Queen, Anna Uehara, Yan Li, Jing Zhang, Xiaoyan Lu, Brian Lynch, Senthil Kumar K. Sakthivel, Brett L. Whitaker, Shifaq Kamili, Lijuan Wang, Janna' R. Murray, Susan I. Gerber, Stephen Lindstrom, Suxiang Tong	Human	Original	M	26	Buccal swab				Sanger; Nanopore	Sequencher 5.4.6, minimap 2.17	>100x
EPI_ISL_406531	D	hCoV-19/Guangdong/20SF174/2020	2020-01-22	Asia	China	Guangdong	Zhuhai		Guangdong Provincial Center for Disease Control and Prevention	Min Kang, Jie Wu, Jing Lu, Tao Liu, Baisheng Li, Shujiang Mei, Feng Ruan, Lifeng Lin, Changwen Ke, Haojie Zhong, Yingtao Zhang, Lirong Zou, Xuguang Chen, Qi Zhu, Jianpeng Xiao, Jianxiang Geng, Zhe Liu, Jianxiong Hu, Weilin Zeng, Xing Li, Yuhuang Liao, Xiujuan Tang, Songjian Xiao, Ying Wang, Yingchao Song, Xue Zhuang, Lijun Liang, Guanhao He, Huihong Deng, Tie Song, Jianfeng He, Wenjun Ma	Human	Original	M	77
EPI_ISL_406533	D	hCoV-19/Guangzhou/20SF206/2020	2020-01-22	Asia	China	Guangdong	Guangzhou		Guangdong Provincial Center for Diseases Control and Prevention	Min Kang, Jie Wu, Jing Lu, Tao Liu, Baisheng Li, Shujiang Mei, Feng Ruan, Lifeng Lin, Changwen Ke, Haojie Zhong, Yingtao Zhang, Lirong Zou, Xuguang Chen, Qi Zhu, Jianpeng Xiao, Jianxiang Geng, Zhe Liu, Jianxiong Hu, Weilin Zeng, Xing Li, Yuhuang Liao, Xiujuan Tang, Songjian Xiao, Ying Wang, Yingchao Song, Xue Zhuang, Lijun Liang, Guanhao He, Huihong Deng, Tie Song, Jianfeng He, Wenjun Ma	Human	Original	F	73
EPI_ISL_406534	D	hCoV-19/Foshan/20SF207/2020	2020-01-22	Asia	China	Guangdong	Foshan		Guangdong Provincial Center for Diseases Control and Prevention	Min Kang, Jie Wu, Jing Lu, Tao Liu, Baisheng Li, Shujiang Mei, Feng Ruan, Lifeng Lin, Changwen Ke, Haojie Zhong, Yingtao Zhang, Lirong Zou, Xuguang Chen, Qi Zhu, Jianpeng Xiao, Jianxiang Geng, Zhe Liu, Jianxiong Hu, Weilin Zeng, Xing Li, Yuhuang Liao, Xiujuan Tang, Songjian Xiao, Ying Wang, Yingchao Song, Xue Zhuang, Lijun Liang, Guanhao He, Huihong Deng, Tie Song, Jianfeng He, Wenjun Ma	Human	Original	M	57
EPI_ISL_406535	D	hCoV-19/Foshan/20SF210/2020	2020-01-22	Asia	China	Guangdong	Foshan		Guangdong Provincial Center for Diseases Control and Prevention	Min Kang, Jie Wu, Jing Lu, Tao Liu, Baisheng Li, Shujiang Mei, Feng Ruan, Lifeng Lin, Changwen Ke, Haojie Zhong, Yingtao Zhang, Lirong Zou, Xuguang Chen, Qi Zhu, Jianpeng Xiao, Jianxiang Geng, Zhe Liu, Jianxiong Hu, Weilin Zeng, Xing Li, Yuhuang Liao, Xiujuan Tang, Songjian Xiao, Ying Wang, Yingchao Song, Xue Zhuang, Lijun Liang, Guanhao He, Huihong Deng, Tie Song, Jianfeng He, Wenjun Ma	Human	Original	F	57			Family cluster infection
EPI_ISL_406536	D	hCoV-19/Foshan/20SF211/2020	2020-01-22	Asia	China	Guangdong	Foshan		Guangdong Provincial Center for Diseases Control and Prevention	Min Kang, Jie Wu, Jing Lu, Tao Liu, Baisheng Li, Shujiang Mei, Feng Ruan, Lifeng Lin, Changwen Ke, Haojie Zhong, Yingtao Zhang, Lirong Zou, Xuguang Chen, Qi Zhu, Jianpeng Xiao, Jianxiang Geng, Zhe Liu, Jianxiong Hu, Weilin Zeng, Xing Li, Yuhuang Liao, Xiujuan Tang, Songjian Xiao, Ying Wang, Yingchao Song, Xue Zhuang, Lijun Liang, Guanhao He, Huihong Deng, Tie Song, Jianfeng He, Wenjun Ma	Human	Original	M	57			Family cluster infection
EPI_ISL_406538	D	hCoV-19/Guangdong/20SF201/2020	2020-01-23	Asia	China	Guangdong			Guangdong Provincial Center for Diseases Control and Prevention	Min Kang, Jie Wu, Jing Lu, Tao Liu, Baisheng Li, Shujiang Mei, Feng Ruan, Lifeng Lin, Changwen Ke, Haojie Zhong, Yingtao Zhang, Lirong Zou, Xuguang Chen, Qi Zhu, Jianpeng Xiao, Jianxiang Geng, Zhe Liu, Jianxiong Hu, Weilin Zeng, Xing Li, Yuhuang Liao, Xiujuan Tang, Songjian Xiao, Ying Wang, Yingchao Song, Xue Zhuang, Lijun Liang, Guanhao He, Huihong Deng, Tie Song, Jianfeng He, Wenjun Ma	Human	Original	M	25
EPI_ISL_406592	D	hCoV-19/Shenzhen/SZTH-001/2020	2020-01-13	Asia	China	Guandong	Shenzhen		Shenzhen Key Laboratory of Pathogen and Immunity, National Clinical Research Center for Infectious Disease,Shenzhen Third People's Hospital	Yang Yang, Chenguang Shen, Li Xing, Zhixiang Xu, Haixia Zheng, Yingxia Liu	Human	Original	F	65	Alveolar lavage fluid	Hospitalized
EPI_ISL_406593	D	hCoV-19/Shenzhen/SZTH-002/2020	2020-01-13	Asia	China	Guandong	Shenzhen		Shenzhen Key Laboratory of Pathogen and Immunity, National Clinical Research Center for Infectious Disease, Shenzhen Third People's Hospital	Yang Yang, Chenguang Shen, Li Xing, Zhixiang Xu, Haixia Zheng, Yingxia Liu	Human	Original	M	66	Alveolar lavage fluid	Hospitalized			Illumina Miseq
EPI_ISL_406594	D	hCoV-19/Shenzhen/SZTH-003/2020	2020-01-16	Asia	China	Guandong	Shenzhen		Shenzhen Key Laboratory of Pathogen and Immunity, National Clinical Research Center for Infectious Disease, Shenzhen Third People's Hospital	Yang Yang, Chenguang Shen, Li Xing, Zhixiang Xu, Haixia Zheng, Yingxia Liu	Human	Original	M	62	Alveolar lavage fluid	Hospitalized
EPI_ISL_406595	D	hCoV-19/Shenzhen/SZTH-004/2020	2020-01-16	Asia	China	Guandong	Shenzhen		Shenzhen Key Laboratory of Pathogen and Immunity, National Clinical Research Center for Infectious Disease, Shenzhen Third People's Hospital	Yang Yang, Chenguang Shen, Li Xing, Zhixiang Xu, Haixia Zheng, Yingxia Liu	Human	Original	M	63	Alveolar lavage fluid	Hospitalized
EPI_ISL_406596	D	hCoV-19/France/IDF0372/2020	2020-01-23	Europe	France	Ile-de-France	Paris		National Reference Center for Viruses of Respiratory Infections, Institut Pasteur, Paris	Mélanie Albert, Marion Barbet, Sylvie Behillil, Méline Bizard, Angela Brisebarre, Flora Donati, Vincent Enouf, Maud Vanpeene, Sylvie van der Werf, Yazdan Yazdanpanah, Xavier Lescure.	Human	Original	F	31	Oro-Pharyngeal swab	u			Illumina NextSeq 500	CLC Genomics Workbench 20	500x
EPI_ISL_406597	D	hCoV-19/France/IDF0373/2020	2020-01-23	Europe	France	Ile-de-France	Paris		National Reference Center for Viruses of Respiratory Infections, Institut Pasteur, Paris	Mélanie Albert, Marion Barbet, Sylvie Behillil, Méline Bizard, Angela Brisebarre, Flora Donati, Vincent Enouf, Maud Vanpeene, Sylvie van der Werf, Yazdan Yazdanpanah, Xavier Lescure.	Human	Original	M	32	Oro-Pharyngeal swab		Patient came from Wuhan, China		Illumina NextSeq 500	CLC Genomics Workbench 20	500x
EPI_ISL_406716	D	hCoV-19/China/WHU01/2020	2020-01-02	Asia	China	Hubei	Wuhan		State Key Laboratory of Virology, Wuhan University	Chen,L., Liu,W., Zhang,Q., Xu,K., Ye,G., Wu,W., Sun,Z., Liu,F., Wu,K., Mei,Y., Zhang,W., Chen,Y., Li,Y., Shi,M., Lan,K. and Liu,Y.	Human	Original	N/A	N/A	BALF sample of 2019 Wuhan peumonia patient 01				Illumina	MEGAHIT v. 2015; DIAMOND v. 2015; MetaPh1An2 v. 2015
EPI_ISL_406717	D	hCoV-19/China/WHU02/2020	2020-01-02	Asia	China	Hubei	Wuhan		State Key Laboratory of Virology, Wuhan University	Chen,L., Liu,W., Zhang,Q., Xu,K., Ye,G., Wu,W., Sun,Z., Liu,F., Wu,K., Mei,Y., Zhang,W., Chen,Y., Li,Y., Shi,M., Lan,K. and Liu,Y.	Human	Original	N/A	N/A	BALF sample of 2019 Wuhan peumonia patient 02				Illumina	MEGAHIT v. 2015; DIAMOND v. 2015; MetaPh1An2 v. 2015
EPI_ISL_406798	D	hCoV-19/Wuhan/WH01/2019	2019-12-26	Asia	China	Hubei	Wuhan		BGI & Institute of Microbiology, Chinese Academy of Sciences & Shandong First Medical University & Shandong Academy of Medical Sciences & General Hospital of Central Theater Command of People's Liberation Army of China	Weijun Chen, Yuhai Bi, Weifeng Shi and Zhenhong Hu	Human	Original	M	44	Bronchoalveolar Lavage NCIT:C51913	u			DNBSEQ	SPAdes v.3.12.0	85x
EPI_ISL_406799	D	hCoV-19/Wuhan/WH02/2019	2019-12-31	Asia	China	Wuhan			BGI & Institute of Microbiology, Chinese Academy of Sciences & Shandong First Medical University & Shandong Academy of Medical Sciences & General Hospital of Central Theater Command of People's Liberation Army of China	Weijun Chen, Yuhai Bi, Weifeng Shi and Zhenhong Hu	Human	Original	F	21	Bronchoalveolar Lavage NCIT:C51913	u			DNBSEQ	SPAdes v.3.12.0	107x
EPI_ISL_406800	D	hCoV-19/Wuhan/WH03/2020	2020-01-01	Asia	China	Hubei	Wuhan		BGI & Institute of Microbiology, Chinese Academy of Sciences & Shandong First Medical University & Shandong Academy of Medical Sciences & General Hospital of Central Theater Command of People's Liberation Army of China	Weijun Chen, Yuhai Bi, Weifeng Shi and Zhenhong Hu	Human	Original	F	21	Bronchoalveolar Lavage NCIT:C51913				DNBSEQ	SPAdes v.3.12.0	107x
EPI_ISL_406801	D	hCoV-19/Wuhan/WH04/2020	2020-01-05	Asia	China	Hubei	Wuhan		BGI & Institute of Microbiology, Chinese Academy of Sciences & Shandong First Medical University & Shandong Academy of Medical Sciences & General Hospital of Central Theater Command of People's Liberation Army of China	Weijun Chen, Yuhai Bi, Weifeng Shi and Zhenhong Hu	Human	Original	M	39	Bronchoalveolar Lavage NCIT:C51913	u			DNBSEQ	SPAdes v.3.12.0	161x
EPI_ISL_406844	D	hCoV-19/Australia/VIC01/2020	2020-01-25	Oceania	Australia	Victoria	Clayton		Collaboration between the University of Melbourne at The Peter Doherty Institute for Infection and Immunity, and the Victorian Infectious Disease Reference Laboratory	Caly,L., Seemann,T., Schultz,M., Druce,J. and Taiaroa,G	Human	Vero/hSLAM P1	M	50					Illumina, Nanopore	Minimap v. 2.17, Geneious Prime v.2019.2.1, Shovill v. 1.0.9	>260000
EPI_ISL_406862	G	hCoV-19/Germany/BavPat1/2020	2020-01-28	Europe	Germany	Bavaria	Munich		Charité Universitätsmedizin Berlin, Institute of Virology	Victor M Corman, Julia Schneider, Talitha Veith, Barbara Mühlemann, Markus Antwerpen, Christian Drosten, Roman Wölfel	Human	Original	M	N/A	Sputum	Hospitalized		Bavaria cluster patient 1	Illumina MiSeq, Nanopore MinION	Geneious v9
EPI_ISL_406970	D	hCoV-19/Hangzhou/HZ-1/2020	2020-01-20	Asia	China	Zhejiang	Hangzhou		Hangzhou Center for Disease and Control Microbiology Lab	Yu Hua, Wang Haoqiu, Li Jun, Yu Xinfeng	Human	Original	M	32	Sputum	Hospitalized	Patient return form Wuhan, China	2020-01-18	Illumina Miseq	bwa & samtools	5073x (average)
EPI_ISL_406973	D	hCoV-19/Singapore/1/2020	2020-01-23	Asia	Singapore				National Public Health Laboratory	Mak, TM; Octavia S; Chavatte JM; Zhou, ZY; Cui, L; Lin, RTP	Human	Original	M	66	Sputum		Patient from Wuhan		Illumina Miseq, Sanger
EPI_ISL_407071	D	hCoV-19/England/01/2020	2020-01-29	Europe	United Kingdom	England			Respiratory Virus Unit, Microbiology Services Colindale, Public Health England	Monica Galiano, Shahjahan Miah, Richard Myers, Angie Lackenby, Omolola Akinbami, Tiina Talts, Leena Bhaw, Kirstin Edwards, Jonathan Hubb, Joanna Ellis, Maria Zambon	Human	Original	F	50	Swab			England cluster patient 1	Illumina HiSeq	PHE pipeline (BWA-SAMtools-Quasibam)	13,000x
EPI_ISL_407073	D	hCoV-19/England/02/2020	2020-01-29	Europe	United Kingdom	England			Respiratory Virus Unit, Microbiology Services Colindale, Public Health England	Monica Galiano, Shahjahan Miah, Richard Myers, Angie Lackenby, Omolola Akinbami, Tiina Talts, Leena Bhaw, Kirstin Edwards, Jonathan Hubb, Joanna Ellis, Maria Zambon.	Human	Original	M	23	Swab			England cluster patient 2	Illumina HiSeq	PHE pipeline (BWA-SAMtools-Quasibam)	17,000X
EPI_ISL_407079	D	hCoV-19/Finland/1/2020	2020-01-29	Europe	Finland	Lapland			Department of Virology, University of Helsinki and Helsinki University Hospital, Helsinki, Finland	Teemu Smura, Suvi Kuivanen, Hannimari Kallio-Kokko, Olli Vapalahti	Human	Original	F	32	nasopharyngeal swab	Hospitalized			Illumina Miseq	MEGAHIT, BWA-MEM	20X
EPI_ISL_407084	D	hCoV-19/Japan/AI-I-004/2020	2020-01-25	Asia	Japan	Aichi			Pathogen Genomics Center, National Institute of Infectious Diseases	Tsuyoshi Sekizuka, Shutoku Matsuyama, Naganori Nao, Kazuya Shirato, Shinji Watanabe, Makoto Takeda, Makoto Kuroda	Human	VeroE6/TMPRSS2	M	48	Pharyngeal swab	pneumonia (chest X-ray), not critical			NextSeq500	A5-miseq v. 20140604	3000x
EPI_ISL_407193	D	hCoV-19/South Korea/KCDC03/2020	2020-01-25	Asia	South Korea	Gyeonggi-do			Korea Centers for Disease Control & Prevention (KCDC) Center for Laboratory Control of Infectious Diseases Division of Viral Diseases	Jeong-Min Kim, Yoon-Seok Chung, Namjoo Lee, Mi-Seon Kim, SangHee Woo, Hye-Joon Jo, Sehee Park, Heui Man Kim, Myung Guk Han	Human	Vero P1	M	54	Throat swab
EPI_ISL_407214	D	hCoV-19/USA/WA1-A12/2020	2020-01-25	North America	USA	Washington			Pathogen Discovery, Respiratory Viruses Branch, Division of Viral Diseases, Centers for Dieases Control and Prevention	Krista Queen, Azaibi Tamin, Jennifer Harcourt, Ying Tao, Clinton R. Paden, Jing Zhang, Yan Li, Anna Uehara, Xiaoyan Lu, Shifaq Kamili, Rashi Gautam, Haibin Wang, Janna' R. Murray, Susan I. Gerber, Stephen Lindstrom, Natalie Thornburg, Suxiang Tong	Human	Vero P1	M	35	nasopharyngeal swab				Sanger, Nanopore	Sequencher 5.4.6, minimap 2.17	100x
EPI_ISL_407215	D	hCoV-19/USA/WA1-F6/2020	2020-01-25	North America	USA	Washington			Pathogen Discovery, Respiratory Viruses Branch, Division of Viral Diseases, Centers for Dieases Control and Prevention	Krista Queen, Azaibi Tamin, Jennifer Harcourt, Ying Tao, Clinton R. Paden, Jing Zhang, Yan Li, Anna Uehara, Xiaoyan Lu, Shifaq Kamili, Rashi Gautam, Haibin Wang, Janna' R. Murray, Susan I. Gerber, Stephen Lindstrom, Natalie Thornburg, Suxiang Tong	Human	Vero P1	M	35	Oro-Pharyngeal swab				Sanger, Nanopore	Sequencher 5.4.6, minimap 2.17	100x
EPI_ISL_407313	D	hCoV-19/Hangzhou/HZCDC0001/2020	2020-01-19	Asia	China	Zhejiang	Hangzhou		Hangzhou Center for Disease Control and Prevention	Jun Li, Haoqiu Wang, Hua Yu, Lingfeng Mao, Xinfen Yu, Zhou Sun, Qingxin Kong, Xin Qian, Shuchang Chen, Xuchu Wang	Human	Original	M	32	Sputum	Hospitalized	Patient infected in Wuhan, ChinaPatient infected in Wuhan, China		Nanopore MinION	artic-ncov2019 and Geneious 11.1.5	> 20000x (average)
EPI_ISL_407893	D	hCoV-19/Australia/NSW01/2020	2020-01-24	Oceania	Australia	New South Wales	Sydney		NSW Health Pathology - Institute of Clinical Pathology and Medical Research; Westmead Hospital; University of Sydney	Eden J-S, Carter I, Rahman H, Holmes EC, Rockett R, O’Sullivan MV, Sintchenko V, Chen SC, Maddocks S, Kok J and Dwyer DE for the 2019-nCoV Study Group	Human	Original	M	43	nasopharyngeal swab	Recovering			Illumina NextSeq	Geneious Prime 2020.0.5	24038x
EPI_ISL_407894	D	hCoV-19/Australia/QLD01/2020	2020-01-28	Oceania	Australia	Queensland	Gold Coast		Public Health Virology Laboratory	Ben Huang, Alyssa Pyke, Amanda De Jong, Andrew Van Den Hurk, Carmel Taylor, David Warrilow, Doris Genge, Elisabeth Gamez, Glen Hewitson, Ian Maxwell Mackay, Inga Sultana, Jamie McMahon, Jean Barcelon, Judy Northill, Mitchell Finger, Natalie Simpson, Neelima Nair, Peter Burtonclay, Peter Moore, Sarah Wheatley, Sean Moody, Sonja Hall-Mendelin, Timothy Gardam, and Frederick Moore.	Human	Original	M	44	Pharyngeal swab	U			Illumina NextSeq	Geneious 11.1.5	488
EPI_ISL_407896	D	hCoV-19/Australia/QLD02/2020	2020-01-30	Oceania	Australia	Queensland	Gold Coast		Public Health Virology Laboratory	Ben Huang, Alyssa Pyke, Amanda De Jong, Andrew Van Den Hurk, Carmel Taylor, David Warrilow, Doris Genge, Elisabeth Gamez, Glen Hewitson, Ian Maxwell Mackay, Inga Sultana, Jamie McMahon, Jean Barcelon, Judy Northill, Mitchell Finger, Natalie Simpson, Neelima Nair, Peter Burtonclay, Peter Moore, Sarah Wheatley, Sean Moody, Sonja Hall-Mendelin, Timothy Gardam, and Frederick Moore.	Human	Original	F	42	Aspirate	u			Illumina NextSeq	Geneious 11.1.5	385
EPI_ISL_407976	D	hCoV-19/Belgium/GHB-03021/2020	2020-02-03	Europe	Belgium	Leuven			KU Leuven, Clinical and Epidemiological Virology	Bert Vanmechelen, Elke Wollants, Annabel Rector, Els Keyaerts, Lies Laenen, Marc Van Ranst, and Piet Maes	Human	Original	M	54	Oro-Pharyngeal swab	asymptomatic	Patient probably infected in Wuhan. Found positive the day of return to Belgium		Nanopore MinION	MiniMap 2.17, CLC Genomics Workbench 20	>12,000x
EPI_ISL_407987	D	hCoV-19/Singapore/2/2020	2020-01-25	Asia	Singapore				Programme in Emerging Infectious Diseases, Duke-NUS Medical School	Danielle E Anderson, Martin Linster, Yan Zhuang, Jayanthi Jayakumar, Kian Sing Chan, Lynette LE Oon, Jenny GH Low, Yvonne CF Su, Linfa Wang, Gavin JD Smith	Human	Vero P3	M	37					Illumina Miseq	UGENE v. 33	20000x
EPI_ISL_407988	D	hCoV-19/Singapore/3/2020	2020-02-01	Asia	Singapore				Programme in Emerging Infectious Diseases, Duke-NUS Medical School	Danielle E Anderson, Martin Linster, Yan Zhuang, Jayanthi Jayakumar, David CB Lye, Yee Sin Leo, Barnaby E Young, Yvonne CF Su, Linfa Wang, Gavin JD Smith	Human	Vero P2	M	56					Illumina Miseq	UGENE v. 33	35000x
EPI_ISL_408008	D	hCoV-19/USA/CA3/2020	2020-01-29	North America	USA	California			Pathogen Discovery, Respiratory Viruses Branch, Division of Viral Diseases, Centers for Disease Control and Prevention	Krista Queen, Jing Zhang, Yan Li, Ying Tao, Anna Uehara, Clinton Paden, Xiaoyan Lu, Brian Lynch, Senthil Kumar K. Sakthivel, Brett L. Whitaker, Shifaq Kamili, Lijuan Wang, Janna' R. Murray, Susan I. Gerber, Stephen Lindstrom, Suxiang Tong	Human	Original	M	57	nasopharyngeal swab				Sanger	Sequencher 5.4.6
EPI_ISL_408009	D	hCoV-19/USA/CA4/2020	2020-01-29	North America	USA	California			Pathogen Discovery, Respiratory Viruses Branch, Division of Viral Diseases, Centers for Dieases Control and Prevention	Krista Queen, Jing Zhang, Yan Li, Ying Tao, Anna Uehara, Clinton Paden, Xiaoyan Lu, Brian Lynch, Senthil Kumar K. Sakthivel, Brett L. Whitaker, Shifaq Kamili, Lijuan Wang, Janna' R. Murray, Susan I. Gerber, Stephen Lindstrom, Suxiang Tong	Human	Original	F	57	Oro-Pharyngeal swab				Sanger	Sequencher 5.4.6
EPI_ISL_408010	D	hCoV-19/USA/CA5/2020	2020-01-29	North America	USA	California			Pathogen Discovery, Respiratory Viruses Branch, Division of Viral Diseases, Centers for Dieases Control and Prevention	Ying Tao, Krista Queen, Jing Zhang, Yan Li, Anna Uehara, Clinton Paden, Xiaoyan Lu, Brian Lynch, Senthil Kumar K. Sakthivel, Brett L. Whitaker, Shifaq Kamili, Lijuan Wang, Janna' R. Murray, Susan I. Gerber, Stephen Lindstrom, Suxiang Tong	Human	Original	F	54	Oro-Pharyngeal swab				Sanger	Sequencher 5.4.6
EPI_ISL_408430	D	hCoV-19/France/IDF0515/2020	2020-01-29	Europe	France	Ile-de-France	Paris		National Reference Center for Viruses of Respiratory Infections, Institut Pasteur, Paris	Mélanie Albert, Marion Barbet, Sylvie Behillil, Méline Bizard, Angela Brisebarre, Flora Donati, Vincent Enouf, Maud Vanpeene, Sylvie van der Werf, Yazdan Yazdanpanah, Xavier Lescure	Human	Original	F	47	Oro-Pharyngeal swab	Hospitalized			Illumina NextSeq 500	CLC Genomics Workbench 20	500x
EPI_ISL_408431	D	hCoV-19/France/IDF0626/2020	2020-01-29	Europe	France	Ile-de-France	Paris		National Reference Center for Viruses of Respiratory Infections, Institut Pasteur, Paris	Mélanie Albert, Marion Barbet, Sylvie Behillil, Méline Bizard, Angela Brisebarre, Flora Donati, Vincent Enouf, Maud Vanpeene, Sylvie van der Werf, Sonia Burrel, Anne-Geneviève Marcelin, Vincent Calvez, David Boutolleau, Elise Klément, Valérie Pourcher, Eric Caumes.	Human	Original	M	53	Oro-Pharyngeal swab	Hospitalized			Illumina NextSeq 500	CLC Genomics Workbench 20	500x
EPI_ISL_408478	D	hCoV-19/Chongqing/YC01/2020	2020-01-21	Asia	China	Chongqinq	Yongchuan		Chongqing Municipal Center for Disease Control and Prevention	Ye Sheng, Tang Yun, Ling Hua,Yu zhen,Chen Shuang,Tan ZhangPing, Su Kun, Li Qing, Tang Wenge, Rong Rong	Human	Original	M	46	Nasopharyngeal swab				llumina Miseq	CLC Genomics Workbench 11	10,000x (average)
EPI_ISL_408479	D	hCoV-19/Chongqing/ZX01/2020	2020-01-23	Asia	China	Chongqing	Zhongxian		Chongqing Municipal Center for Disease Control and Prevention	Ye Sheng, Tang Yun, Ling Hua, Zhang Hong, Yu zhen,Chen Shuang,Tan ZhangPing, Su Kun, Li Qin, Tang Wenge, Rong Rong	Human	Original	F	50	Nasopharyngeal swab				llumina Miseq	CLC Genomics Workbench 11	10,000x (average)
EPI_ISL_408480	D	hCoV-19/Yunnan/IVDC-YN-003/2020	2020-01-17	Asia	China	Yunnan	Kunming		National Institute for Viral Disease Control & Prevention, CCDC	Wenjie Tan，Xiaoqing Fu，Xiang Zhao，Wenling Wang， Peihua Niu，Roujian Lu,Yanhong Sun，Baoying Huang，Li Zhao，Fei Ye，Wenbo Xu，George F. Gao，Guizhen Wu	Human	Original	M	56	Sputum	Recovered			Illumina MiSeq; Nanopore	CLC Genomics Workbench 20.0.2
EPI_ISL_408481	D	hCoV-19/Chongqing/IVDC-CQ-001/2020	2020-01-18	Asia	China	Chongqing			National Institute for Viral Disease Control & Prevention, CCDC	Wenjie Tan, Hengqin Wang, Xiang Zhao, Wenling Wang, Peihua Niu, Roujian Lu, Sheng Ye, Baoying Huang, Li Zhao, Fei Ye, Wenbo Xu, George F. Gao, Guizhen Wu	Human	Original	F	44	Throat swab	Recovered			Illumina MiSeq; Nanopore	CLC Genomics Workbench 20.0.2
EPI_ISL_408482	D	hCoV-19/Shandong/IVDC-SD-001/2020	2020-01-19	Asia	China	Shandong	Qingdao		National Institute for Viral Disease Control & Prevention, CCDC	Wenjie Tan, Zhaoguo Wang, Xiang Zhao, Wenling Wang, Peihua Niu, Roujian Lu, Ti Liu, Baoying Huang, Li Zhao, Fei Ye, Wenbo Xu, George F. Gao, Guizhen Wu	Human	Original	M	37	Sputum	Recovered			Illumina MiSeq; Nanopore	CLC Genomics Workbench 20.0.2
EPI_ISL_408483	D	hCoV-19/Shanghai/IVDC-SH-001/2020	2020-01-20	Asia	China	Shanghai			National Institute for Viral Disease Control & Prevention, CCDC	Wenjie Tan，Zhen Teng,Xiang Zhao，Wenling Wang， Peihua Niu，Roujian Lu,Chongshan Li,Baoying Huang，Li Zhao，Fei Ye，Wenbo Xu，George F. Gao，Guizhen Wu	Human	Original	F	56	Bronchoalveolar lavage fluid	Recovered			Illumina MiSeq; Nanopore	CLC Genomics Workbench 20.0.2		Random amplification was used to build libraries. The position N refers to the absence of reads coverage.1.08% of NNNs in overall sequence.
EPI_ISL_408484	D	hCoV-19/Sichuan/IVDC-SC-001/2020	2020-01-15	Asia	China	Sichuan	Chengdu		National Institute for Viral Disease Control & Prevention, CCDC	Wenjie Tan, Jianan Xu, Wenling Wang, Peihua Niu, Roujian Lu, Huiping Yang, Xiang Zhao, Baoying Huang, Li Zhao, Fei Ye, Wenbo Xu, George F. Gao, Guizhen Wu	Human	Original	M	35	Bronchoalveolar lavage fluid	Recovered			Illumina MiSeq; Nanopore	CLC Genomics Workbench 20.0.2
EPI_ISL_408485	D	hCoV-19/Beijing/IVDC-BJ-005/2020	2020-01-18	Asia	China	Beijing			National Institute for Viral Disease Control & Prevention, CCDC	Wenjie Tan,Quanyi Wang,Wenling Wang, Peihua Niu,Roujian Lu,Yang Pan,Xiang Zhao,Baoying Huang,Li Zhao,Fei Ye,Wenbo Xu,George F. Gao,Guizhen Wu	Human	Original	M	34	Throat swab	Recovered			Illumina MiSeq; Nanopore	CLC Genomics Workbench 20.0.2		Random amplification was used to build libraries. The position N refers to the absence of reads coverage.0.02% of NNNs in overall sequence.
EPI_ISL_408486	D	hCoV-19/Jiangxi/IVDC-JX-002/2020	2020-01-11	Asia	China	Jiangxi	Pingxiang		National Institute for Viral Disease Control & Prevention, CCDC	Wenjie Tan, Yong Shi, Wenling Wang, Peihua Niu, Roujian Lu, Jianxiong Li, Xiang Zhao, Baoying Huang, Li Zhao, Fei Ye, Wenbo Xu, George F. Gao, Guizhen Wu	Human	Original	M	50	Sputum	Recovered			Illumina MiSeq; Nanopore	CLC Genomics Workbench 20.0.2
EPI_ISL_408487	D	hCoV-19/Henan/IVDC-HeN-002/2020	2020-01-20	Asia	China	Henan	Zhengzhou		National Institute for Viral Disease Control & Prevention, China CDC	Wenjie Tan, Jin Xu, Wenling Wang, Peihua Niu, Roujian Lu, Xueyong Huang, Xiang Zhao, Baoying Huang, Li Zhao, Fei Ye, Wenbo Xu, George F. Gao, Guizhen Wu	Human	Original	F	30	Throat swab	Recovered			Illumina MiSeq; Nanopore	CLC Genomics Workbench 20.0.2		Random amplification was used to build libraries. The position N refers to the absence of reads coverage. Multiple stretches of NNNs (2.32%) in overall sequence.
EPI_ISL_408488	D	hCoV-19/Jiangsu/IVDC-JS-001/2020	2020-01-19	Asia	China	Jiangsu	Huaian		National Institute for Viral Disease Control & Prevention, CCDC	Wenjie Tan, Shenjiao Wang, Wenling Wang, Peihua Niu, Roujian Lu, Kangchen Zhao, Xiang Zhao, Baoying Huang, Li Zhao, Fei Ye, Wenbo Xu, George F. Gao, Guizhen Wu	Human	Original	M	37	Alveolar lavage fluid	Recovered			Illumina MiSeq; Nanopore	CLC Genomics Workbench 20.0.2
EPI_ISL_408489	D	hCoV-19/Taiwan/NTU01/2020	2020-01-31	Asia	Taiwan	Taipei			Microbial Genomics Core Lab, National Taiwan University Centers of Genomic and Precision Medicine	Shiou-Hwei Yeh, You-Yu Lin, Ya-Yun Lai, Chiao-Ling Li, Shan-Chwen Chang, Pei-Jer Chen, Sui-Yuan Chang	Human	LLC-MK2 cells	F	50	Sputum	Hospitalized	Tourist from Wuhan, China		Sanger
EPI_ISL_408665	D	hCoV-19/Japan/TY-WK-012/2020	2020-01-29	Asia	Japan	Tokyo			Pathogen Genomics Center, National Institute of Infectious Diseases	Tsuyoshi Sekizuka, Shutoku Matsuyama, Naganori Nao, Kazuya Shirato, Makoto Takeda, Makoto Kuroda	Human	VeroE6/TMPRSS2	N/A	N/A	Pharyngeal swab				NextSeq500	A5-miseq v. 20140604	1565x
EPI_ISL_408666	D	hCoV-19/Japan/TY-WK-501/2020	2020-01-31	Asia	Japan	Tokyo			Pathogen Genomics Center, National Institute of Infectious Diseases	Tsuyoshi Sekizuka, Shutoku Matsuyama, Naganori Nao, Kazuya Shirato, Makoto Takeda, Makoto Kuroda	Human	VeroE6/TMPRSS2	N/A	N/A	Pharyngeal swab	Asymptomatic			NextSeq500	A5-miseq v. 20140604	1247x
EPI_ISL_408667	D	hCoV-19/Japan/TY-WK-521/2020	2020-01-31	Asia	Japan	Tokyo			Pathogen Genomics Center, National Institute of Infectious Diseases	Tsuyoshi Sekizuka, Shutoku Matsuyama, Naganori Nao, Kazuya Shirato, Makoto Takeda, Makoto Kuroda	Human	VeroE6/TMPRSS2	N/A	N/A	Pharyngeal swab				NextSeq500	A5-miseq v. 20140604	1500x
EPI_ISL_408668	D	hCoV-19/Vietnam/VR03-38142/2020	2020-01-24	Asia	Vietnam	Thanh Hoa			National Influenza Center - National Institute of Hygiene and Epidemiology (NIHE)	Ung Thi Hong Trang, Hoang Vu Mai Phuong, Nguyen Le Khanh Hang, Nguyen Vu Son, Le Thi Thanh, Vuong Duc Cuong, Nguyen Phuong Anh, Pham Thi Hien, Tran Thu Huong, Le Thi Quynh Mai,	Human	Vero P2	F	25					Illumina Miseq	CLC Genomics Workbench 12
EPI_ISL_408669	D	hCoV-19/Japan/KY-V-029/2020	2020-01-29	Asia	Japan	Kyoto			Pathogen Genomics Center, National Institute of Infectious Diseases	Tsuyoshi Sekizuka, Shutoku Matsuyama, Naganori Nao, Kazuya Shirato, Makoto Takeda, Makoto Kuroda	Human	VeroE6/TMPRSS2	F	25	Pharyngeal swab	pneumonia (chest X-ray)			NextSeq500	A5-miseq v. 20140604	1565x
EPI_ISL_408670	D	hCoV-19/USA/WI1/2020	2020-01-31	North America	USA	Wisconsin			Pathogen Discovery, Respiratory Viruses Branch, Division of Viral Diseases, Centers for Dieases Control and Prevention	Jing Zhang, Anna Uehara, Krista Queen, Yan Li, Ying Tao, Clinton R. Paden, Xiaoyan Lu, Brian Lynch, Senthil Kumar K. Sakthivel, Brett L. Whitaker, Shifaq Kamili, Lijuan Wang, Janna' R. Murray, Susan I. Gerber, Stephen Lindstrom, Suxiang Tong	Human	Original	F	52	nasopharyngeal swab				Sanger	Sequencher 5.4.6
EPI_ISL_408976	D	hCoV-19/Australia/NSW02/2020	2020-01-22	Oceania	Australia	New South Wales	Sydney		NSW Health Pathology - Institute of Clinical Pathology and Medical Research; Westmead Hospital; University of Sydney	Rockett R, Sadsad R, Eden J-S, Carter I, Rahman H, Holmes EC, O’Sullivan MV, Sintchenko V, Chen SC, Maddocks S, Kok J and Dwyer DE for the 2019-nCoV Study Group*	Human	Vero P1	M	53	nasopharyngeal swab	Recovered			Illumina NextSeq & iSeq	Geneious Prime 2020.0.5	2350x
EPI_ISL_408977	D	hCoV-19/Australia/NSW03/2020	2020-01-25	Oceania	Australia	New South Wales	Sydney		NSW Health Pathology - Institute of Clinical Pathology and Medical Research; Centre for Infectious Diseases and Microbiology Laboratory Services; Westmead Hospital; University of Sydney	Eden J-S, Carter I, Rahman H, Rawlinson W, Holmes EC, Rockett R, O’Sullivan MV, Sintchenko V, Chen SC, Maddocks S, Kok J and Dwyer DE for the 2019-nCoV Study Group*	Human	Original	F	21	nasopharyngeal swab	Recovered			Illumina iSeq	Geneious Prime 2020.0.5	2649x
EPI_ISL_408978	D	hCoV-19/Wuhan/WH05/2020	2020-02-07	Asia	China	Hubei	Wuhan		Beijing Genomics Institute (BGI)	Weijun Chen	Human	Original	F	65	Throat swab							Long stretches of NNNs (5.53% of overall sequence)
EPI_ISL_409067	D	hCoV-19/USA/MA1/2020	2020-01-29	North America	USA	Massachusetts			Pathogen Discovery, Respiratory Viruses Branch, Division of Viral Diseases, Centers for Dieases Control and Prevention	Clinton R. Paden, Jing Zhang, Krista Queen, Yan Li, Ying Tao, Anna Uehara, Xiaoyan Lu, Brian Lynch, Senthil Kumar K. Sakthivel, Brett L. Whitaker, Shifaq Kamili, Lijuan Wang, Janna' R. Murray, Susan I. Gerber, Stephen Lindstrom, Suxiang Tong	Human	Original	M	21	oropharyngeal swab				Sanger, Nanopore	Sequencher 5.4.6, minimap 2.17	100x
EPI_ISL_410044	D	hCoV-19/USA/CA6/2020	2020-01-27	North America	USA	California			Pathogen Discovery, Respiratory Viruses Branch, Division of Viral Diseases, Centers for Dieases Control and Prevention	Jing Zhang, Krista Queen, Yan Li, Ying Tao, Anna Uehara, Clinton R. Paden, Xiaoyan Lu, Brian Lynch, Senthil Kumar K. Sakthivel, Brett L. Whitaker, Shifaq Kamili, Lijuan Wang, Janna' R. Murray, Susan I. Gerber, Stephen Lindstrom, Suxiang Tong	Human	Original	M	44	Respiratory swab				Sanger, Nanopore	Sequencher 5.4.6, minimap 2.17	100x
EPI_ISL_410045	D	hCoV-19/USA/IL2/2020	2020-01-28	North America	USA	Illinois			Pathogen Discovery, Respiratory Viruses Branch, Division of Viral Diseases, Centers for Dieases Control and Prevention	Yan Li, Jing Zhang, Krista Queen, Ying Tao, Anna Uehara, Clinton R. Paden, Xiaoyan Lu, Brian Lynch, Senthil Kumar K. Sakthivel, Brett L. Whitaker, Shifaq Kamili, Lijuan Wang, Janna' R. Murray, Susan I. Gerber, Stephen Lindstrom, Suxiang Tong	Human	Original	M	68	Sputum				Sanger	Sequencher 5.4.6
EPI_ISL_410218	D	hCoV-19/Taiwan/NTU02/2020	2020-02-05	Asia	Taiwan	Taipei			Microbial Genomics Core Lab, National Taiwan University Centers of Genomic and Precision Medicine	Shiou-Hwei Yeh, You-Yu Lin, Ya-Yun Lai, Chiao-Ling Li, Shan-Chwen Chang, Pei-Jer Chen, Sui-Yuan Chang	Human	VeroE6	M	45	Sputum	Hospitalized	Taiwanese part-time worker in Wuhan, China		Sanger
EPI_ISL_410301	D	hCoV-19/Nepal/61/2020	2020-01-13	Asia	Nepal	Kathmandu			The University of Hong Kong	Ranjit Sah , Runa Jha, Daniel Chu, Haogao Gu, Malik Peiris, Anup Bastola, Alfonso J. Rodriguez-Morales, Bibek Kumar Lal, Basu Dev Pandey, Leo Poon	Human	Original	M	32	Oro-pharyngeal swab	Initially hospitalized, but now improved and discharged			Illumina Miseq	BWA-mem 0.7.5a-r405	77000x
EPI_ISL_410486	D	hCoV-19/France/RA739/2020	2020-02-08	Europe	France	Rhone-Alpes	Contamines		CNR Virus des Infections Respiratoires - France SUD	Bal, Antonin; Destras, Gregory; Gaymard, Alexandre; Bouscambert-Duchamp, Maude; Cheynet, Valérie; Brengel-Pesce, Karen; Morfin-Sherpa, Florence; Valette, Martine; Josset, Laurence; Lina, Bruno.	Human	Original	F	56	Oro-pharyngeal swab			Contamines cluster	Illumina NextSeq 500	BWA (Burrows-Wheeler Aligner method)	67x
EPI_ISL_410531	D	hCoV-19/Japan/NA-20-05-1/2020	2020-01-25	Asia	Japan	Nara			Pathogen Genomics Center, National Institute of Infectious Diseases	Tsuyoshi Sekizuka, Harutaka Katano, Shutoku Matsuyama, Naganori Nao, Kazuya Shirato, Motoi Suzuki, Hideki Hasegawa, Takaji Wakita, Makoto Takeda, Tadaki Suzuki, Makoto Kuroda	Human	Original	M	60	Sputum	Pneumonia (chest X-ray)			NextSeq500, iSeq	A5-miseq v. 20140604	500x
EPI_ISL_410532	D	hCoV-19/Japan/OS-20-07-1/2020	2020-01-23	Asia	Japan	Osaka			Pathogen Genomics Center, National Institute of Infectious Diseases	Tsuyoshi Sekizuka, Harutaka Katano, Shutoku Matsuyama, Naganori Nao, Kazuya Shirato, Motoi Suzuki, Hideki Hasegawa, Takaji Wakita, Makoto Takeda, Tadaki Suzuki, Makoto Kuroda	Human	Original	F	40	Sputum	Pneumonia (chest X-ray)			NextSeq500, iSeq	A5-miseq v. 20140604	1000x
EPI_ISL_410535	D	hCoV-19/Singapore/4/2020	2020-02-03	Asia	Singapore				Programme in Emerging Infectious Diseases, Duke-NUS Medical School	Danielle E Anderson, Martin Linster, Yan Zhuang, Jayanthi Jayakumar, David CB Lye, Yee Sin Leo, Barnaby E Young, Yvonne CF Su, Gavin JD Smith	Human	Vero P1	F	31					Illumina Miseq	UGENE v. 33	5000x
EPI_ISL_410536	D	hCoV-19/Singapore/5/2020	2020-02-06	Asia	Singapore				Programme in Emerging Infectious Diseases, Duke-NUS Medical School	Danielle E Anderson, Martin Linster, Yan Zhuang, Jayanthi Jayakumar, Kian Sing Chan, Lynette LE Oon, Shirin Kalimuddin, Jenny GH Low, Yvonne CF Su, Gavin JD Smith	Human	Vero P1	F	44					Illumina Miseq	UGENE v. 33
EPI_ISL_410537	D	hCoV-19/Singapore/6/2020	2020-02-09	Asia	Singapore				Programme in Emerging Infectious Diseases, Duke-NUS Medical School	Danielle E Anderson, Martin Linster, Yan Zhuang, Jayanthi Jayakumar, Kian Sing Chan, Lynette LE Oon, Shirin Kalimuddin, Jenny GH Low, Yvonne CF Su, Gavin JD Smith	Human	Vero P1	M	64					Illumina Miseq	UGENE v. 33
EPI_ISL_410545	D	hCoV-19/Italy/INMI1-isl/2020	2020-01-29	Europe	Italy	Rome			Laboratory of Virology, INMI Lazzaro Spallanzani IRCCS	Maria R. Capobianchi, Cesare E. M. Gruber, Martina Rueca, Barbara Bartolini, Francesco Messina, Emanuela Giombini, Francesca Colavita, Concetta Castilletti, Eleonora Lalle, Fabrizio Carletti, Emanuele Nicastri, Giuseppe Ippolito.	Human	Vero E6	F	66	Sputum	Hospitalized	Chinese tourist from Hubei Province	Family cluster composed of one male and one female	Ion Torrent	Trinity v2.8.6	>90,000x	Cell line, prior to any further passage, obtained on January 31
EPI_ISL_410546	D	hCoV-19/Italy/INMI1-cs/2020	2020-01-31	Europe	Italy	Rome			Laboratory of Virology, INMI Lazzaro Spallanzani IRCCS	Maria R. Capobianchi, Cesare E. M. Gruber, Martina Rueca, Fabrizio Carletti, Barbara Bartolini, Francesco Messina, Emanuela Giombini, Francesca Colavita, Concetta Castilletti, Eleonora Lalle, Emanuele Nicastri, Giuseppe Ippolito.	Human	Original	F	66	Nasopharyngeal swab	Hospitalized	Chinese tourist from Hubei Province	Family cluster composed of one male and one female	Ion Torrent	spades v.3.11,1	80X	Clinical sample direct high-throughput sequencing
EPI_ISL_410713	D	hCoV-19/Singapore/7/2020	2020-01-27	Asia	Singapore				National Public Health Laboratory, National Centre for Infectious Diseases	Octavia S, Mak TM, Cui L, Lin RTP	Human	Original	F	57	Nasopharyngeal swab				Illumina Miseq	Spades v3.6.1	1500x	Sequencing direct from clinical samples
EPI_ISL_410714	D	hCoV-19/Singapore/8/2020	2020-02-03	Asia	Singapore				National Public Health Laboratory, National Centre for Infectious Diseases	Octavia S, Mak TM, Cui L, Lin RTP	Human	Original	F	32	Nasopharyngeal swab				Illumina Miseq	Spades v3.6.1	28x	Sequencing direct from clinical samples
EPI_ISL_410715	D	hCoV-19/Singapore/9/2020	2020-02-04	Asia	Singapore				National Public Health Laboratory, National Centre for Infectious Diseases	Octavia S, Mak TM, Cui L, Lin RTP	Human	Original	M	45	Nasopharyngeal swab				Illumina Miseq	Spades v3.6.1	250x	Sequencing direct from clinical samples
EPI_ISL_410716	D	hCoV-19/Singapore/10/2020	2020-02-04	Asia	Singapore				National Centre for Infectious Diseases, National Centre for Infectious Diseases	Octavia S, Mak TM, Cui L, Lin RTP	Human	Original	M	6 months	Nasopharyngeal swab				Illumina Miseq	Spades v3.6.1	900x	Sequencing direct from clinical samples
EPI_ISL_410717	D	hCoV-19/Australia/QLD03/2020	2020-02-05	Oceania	Australia	Queensland	Gold Coast		Public Health Virology Laboratory	Ben Huang, Alyssa Pyke, Amanda De Jong, Andrew Van Den Hurk, Carmel Taylor, David Warrilow, Doris Genge, Elisabeth Gamez, Glen Hewitson, Ian Maxwell Mackay, Inga Sultana, Jamie McMahon, Jean Barcelon, Judy Northill, Mitchell Finger, Natalie Simpson, Neelima Nair, Peter Burtonclay, Peter Moore, Sarah Wheatley, Sean Moody, Sonja Hall-Mendelin, Timothy Gardam, and Frederick Moore.	Human	Original	M	8	Nasopharyngeal swab				Illumina NextSeq	Geneious 11.1.5	2349x
EPI_ISL_410718	D	hCoV-19/Australia/QLD04/2020	2020-02-05	Oceania	Australia	Queensland	Gold Coast		Public Health Virology Laboratory	Ben Huang, Alyssa Pyke, Amanda De Jong, Andrew Van Den Hurk, Carmel Taylor, David Warrilow, Doris Genge, Elisabeth Gamez, Glen Hewitson, Ian Maxwell Mackay, Inga Sultana, Jamie McMahon, Jean Barcelon, Judy Northill, Mitchell Finger, Natalie Simpson, Neelima Nair, Peter Burtonclay, Peter Moore, Sarah Wheatley, Sean Moody, Sonja Hall-Mendelin, Timothy Gardam, and Frederick Moore.	Human	Original	M	37	Nasopharyngeal swab				Illumina NextSeq	Geneious 11.1.5	3155x
EPI_ISL_410719	D	hCoV-19/Singapore/11/2020	2020-02-02	Asia	Singapore				National Public Health Laboratory	Octavia S, Mak TM, Cui L, Lin RTP	Human	Original	F	47	Nasopharyngeal swab				Illumina Miseq	Spades v3.6.1	38x	Sequencing direct from clinical samples
EPI_ISL_410720	D	hCoV-19/France/IDF0372-isl/2020	2020-01-23	Europe	France	Ile-de-France	Paris		National Reference Center for Viruses of Respiratory Infections, Institut Pasteur, Paris	Mélanie Albert, Marion Barbet, Sylvie Behillil, Méline Bizard, Angela Brisebarre, Flora Donati, Vincent Enouf, Maud Vanpeene, Sylvie van der Werf, Yazdan Yazdanpanah, Xavier Lescure.	Human	VeroE6/P2	F	31	Oro-pharyngeal swab				Illumina NextSeq 500	CLC Genomics Workbench 20	6000x minimum
EPI_ISL_410984	D	hCoV-19/France/IDF0515-isl/2020	2020-01-29	Europe	France	Ile-de-France	Paris		National Reference Center for Viruses of Respiratory Infections, Institut Pasteur, Paris	Mélanie Albert, Marion Barbet, Sylvie Behillil, Méline Bizard, Angela Brisebarre, Flora Donati, Vincent Enouf, Maud Vanpeene, Sylvie van der Werf, Yazdan Yazdanpanah, Xavier Lescure	Human	VeroE6/P1	F	47	Oro-pharyngeal swab	Hospitalized			Illumina NextSeq 500		3000x (minimum)
EPI_ISL_411060	D	hCoV-19/Fujian/8/2020	2020-01-21	Asia	China	Fujian			Fujian Center for Disease Control and Prevention	Chen Wei, Zhang Yanhua, He Wenxiang, Weng Yuwei	Human	Original	F	73					Ion Torrent	CLCGenomicsWorkbench 11_0_64
EPI_ISL_411066	D	hCoV-19/Fujian/13/2020	2020-01-22	Asia	China	Fujian			Fujian Center for Disease Control and Prevention	Chen Wei, Zhang Yanhua, He Wenxiang, Weng Yuwei	Human	Original	M	65
EPI_ISL_411218	D	hCoV-19/France/IDF0571/2020	2020-02-02	Europe	France	Ile-de-France	Paris		Laboratoire Virpath, CIRI U111, UCBL1, INSERM, CNRS, ENS Lyon	Olivier Terrier, Aurélien Traversier, Julien Fouret, Yazdan Yazdanpanah, Xavier Lescure, Catherine Legras-Lachuer, Alexandre Gaymard, Bruno Lina, Manuel Rosa-Calatrava	Human	VeroE6/P1	F	47	Nasopharyngeal swab	Hospitalized	related to EPI_ISL_408430		Illumina MiSeq / Zymo-Seq RiboFree	mapping with hisat2 and consensus	500x
EPI_ISL_411219	D	hCoV-19/France/IDF0386-islP1/2020	2020-01-28	Europe	France	Ile-de-France	Paris		Laboratoire Virpath, CIRI U111, UCBL1, INSERM, CNRS, ENS Lyon	Olivier Terrier, Aurélien Traversier, Julien Fouret, Yazdan Yazdanpanah, Xavier Lescure, Alexandre Gaymard, Bruno Lina, Manuel Rosa-Calatrava	Human	VeroE6/P1	F	30	Nasopharyngeal swab	Hospitalized	related to EPI_ISL_406596		Illumina MiSeq / Zymo-Seq RiboFree	mapping with hisat2 and consensus	1500x
EPI_ISL_411220	D	hCoV-19/France/IDF0386-islP3/2020	2020-01-28	Europe	France	Ile-de-France	Paris		Laboratoire Virpath, CIRI U111, UCBL1, INSERM, CNRS, ENS Lyon	Olivier Terrier, Aurélien Traversier, Julien Fouret, Yazdan Yazdanpanah, Xavier Lescure, Alexandre Gaymard, Bruno Lina, Manuel Rosa-Calatrava	Human	VeroE6/P3	F	30	Nasopharyngeal swab	Hospitalized	related to EPI_ISL_406596		Illumina MiSeq / Zymo-Seq RiboFree	mapping with hisat2 and consensus	1500x
EPI_ISL_411902	D	hCoV-19/Cambodia/0012/2020	2020-01-27	Asia	Cambodia	Sihanoukville			Virology Unit, Institut Pasteur du Cambodge (Sequencing done by: Jessica E Manning/Jennifer A Bohl at Malaria and Vector Research Research Laboratory, National Institute of Allergy and Infectious Diseases and Vida Ahyong from Chan-Zuckerberg Biohub)	Erik A Karlsson, Jennifer A Bohl, Vida Ahyong, Veasna Duong, Philippe Dussart, Jessica E Manning.	Human	Original	M	60	Nasopharyngeal swab and oropharyngeal swab	Recovered	Patient from Wuhan, China		Illumina iSeq	Geneious Prime 2020.0.5	15x
EPI_ISL_411915	D	hCoV-19/Taiwan/CGMH-CGU-01/2020	2020-01-25	Asia	Taiwan	Taoyuan			Department of Laboratory Medicine, Lin-Kou Chang Gung Memorial Hospital, Taoyuan, Taiwan.	Kuo-Chien Tsao, Yu-Nong Gong, Shu-Li Yang, Yi-Chun Li, Chung-Guei Huang, Yhu-Chering Huang, Shin-Ru Shih	Human	Original	F	56	Sputum				Illumina, assembled sequences	SPAdes Version 3.13.1
EPI_ISL_411926	D	hCoV-19/Taiwan/3/2020	2020-01-24	Asia	Taiwan	Taipei			Taiwan Centers for Disease Control	Ji-Rong Yang, Yu-Chi-Lin, Jung-Jung Mu, Ming-Tsan-Liu	Human	C1	F	52
EPI_ISL_411927	D	hCoV-19/Taiwan/4/2020	2020-01-28	Asia	Taiwan	Taipei			Taiwan Centers for Disease Control	Ji-Rong Yang, Yu-Chi-Lin, Jung-Jung Mu, Ming-Tsan-Liu	Human	C1	F	57
EPI_ISL_411929	D	hCoV-19/South Korea/SNU01/2020	2020-01	Asia	South Korea				Department of Clinical Diagnostics	Park,W.B., Kwon,N.-J., Choi,S.-J., Kang,C.K., Choe,P.G., Kim,J.Y., Yun,J., Lee,G.-W., Seong,M.-W., Kim,N., Seo,J.-S. and Oh,M.-D.	Human	U	N/A	N/A			Patient infected in Wuhan, China		Illumina	Samtools v. v1.3.1	7,000x
EPI_ISL_411950	D	hCoV-19/Jiangsu/JS01/2020	2020-01-23	Asia	China	Jiangsu			Jiangsu Provincial Center for Disease Control & Prevention	Lunbiao Cui,Kangchen Zhao,Xiaojuan Zhu,Yiyue Ge,Tao Wu,Bin Wu,Yin Chen,Fengcai Zhu,Baoli Zhu,Ming Wu	Human	P2	F	31
EPI_ISL_411951	D	hCoV-19/Sweden/01/2020	2020-02-07	Europe	Sweden				Unit for Laboratory Development and Technology Transfer, Public Health Agency of Sweden	Bengner,M., Palmerus,M., Lindsjo,O., Lind Karlberg,M., Monteil,V., Appelberg,S., Brave,A., Muradrasoli,S. and Tegmark-Wisell,K.	Human	U	N/A	N/A					Ion Torrent	CLC Genomics Workbench v. 12.0.3	100x
EPI_ISL_411952	D	hCoV-19/Jiangsu/JS02/2020	2020-01-24	Asia	China	Jiangsu			Jiangsu Provincial Center for Disease Control & Prevention	Kangchen Zhao, Xiaojuan Zhu, Lunbiao Cui, Tao Wu, Yiyue Ge, Bin Wu, Yin Chen, Fengcai Zhu, Baoli Zhu, Ming Wu	Human	P3	M	36
EPI_ISL_411953	D	hCoV-19/Jiangsu/JS03/2020	2020-01-24	Asia	China	Jiangsu			Jiangsu Provincial Center for Disease Control & Prevention	Kangchen Zhao, Xiaojuan Zhu, Lunbiao Cui, Tao Wu, Yiyue Ge, Bin Wu, Yin Chen, Fengcai Zhu, Baoli Zhu, Ming Wu	Human	P3	F	40
EPI_ISL_411954	D	hCoV-19/USA/CA7/2020	2020-02-06	North America	USA	California			Pathogen Discovery, Respiratory Viruses Branch, Division of Viral Diseases, Centers for Dieases Control and Prevention	Krista Queen, Anna Uehara, Jing Zhang, Yan Li, Ying Tao, Clinton R. Paden, Haibin Wang, Shifaq Kamili, Xiaoyan Lu, Brian Lynch, Senthil Kumar K. Sakthivel, Brett L. Whitaker, Lijuan Wang, Janna' R. Murray, Susan I. Gerber, Stephen Lindstrom, Suxiang Tong	Human	Original	F	56	Nasopharyngeal swab				Sanger	Sequencher 5.4.6
EPI_ISL_411955	D	hCoV-19/USA/CA8/2020	2020-02-10	North America	USA	California			Pathogen Discovery, Respiratory Viruses Branch, Division of Viral Diseases, Centers for Dieases Control and Prevention	Krista Queen, Anna Uehara, Jing Zhang, Yan Li, Ying Tao, Clinton R. Paden, Haibin Wang, Shifaq Kamili, Xiaoyan Lu, Brian Lynch, Senthil Kumar K. Sakthivel, Brett L. Whitaker, Lijuan Wang, Janna' R. Murray, Susan I. Gerber, Stephen Lindstrom, Suxiang Tong	Human	Original	F	51	Nasopharyngeal swab				Sanger	Sequencher 5.4.6
EPI_ISL_411956	D	hCoV-19/USA/TX1/2020	2020-02-11	North America	USA	Texas			Pathogen Discovery, Respiratory Viruses Branch, Division of Viral Diseases, Centers for Dieases Control and Prevention	Krista Queen, Anna Uehara, Jing Zhang, Yan Li, Ying Tao, Clinton R. Paden, Haibin Wang, Shifaq Kamili, Xiaoyan Lu, Brian Lynch, Senthil Kumar K. Sakthivel, Brett L. Whitaker, Lijuan Wang, Janna' R. Murray, Susan I. Gerber, Stephen Lindstrom, Suxiang Tong	Human	Original	F	50	Sputum				Sanger	Sequencher 5.4.6
EPI_ISL_411957	D	hCoV-19/China/WH-09/2020	2020-01-08	Asia	China				Key Laboratory of Human Diseases, Comparative Medicine, Institute of Laboratory Animal Science	Linlin,B., Lili,R., Shuran,G., Jiangning,L., Feifei,Q., Qi,L., Fengdi,L., Jing,X., Wei,D., Pin,Y., Yanfeng,X., Yajin,Q., Hong,G., Qiang,W., Mingya,L., Guanpeng,W., Shunyi,W., Zhiqi,S., Li,G., Lan,C., Conghui,W., Ying,W., Xinming,W., Yan,X., Qi,J. and Chuan,Q.	Human	VeroE6	N/A	N/A	Throat swab				Illumina	SPAdes v.3.13.0
EPI_ISL_412026	D	hCoV-19/Hefei/2/2020	2020-02-23	Asia	China	Anhui	Hefei		Second Hospital of Anhui Medical University	Changtai Wang, Zhongping Liua, Zixiang Chen, Xin Huang, Mengyuan Xua, Tengfei He, Mengji Lu, Zhenhua Zhang	Human	Original	N/A	N/A	Other	N/A
EPI_ISL_412028	D	hCoV-19/Hong Kong/VM20001061/2020	2020-01-22	Asia	China	Hong Kong			School of Public Health, The University of Hon g Kong	Dominic N.C. Tsang, Daniel K.W. Chu, Leo L.M. Poon, Malik Peiris	Human	Original	M	39	Nasopharyngeal aspirate & Throat swab				Illumina Miseq	BWA 0.7.17-r1188	>10000x
EPI_ISL_412029	D	hCoV-19/Hong Kong/VB20024950/2020	2020-01-30	Asia	China	Hong Kong			The University of Hong Kong	Dominic N.C. Tsang, Daniel K.W. Chu, Leo L.M. Poon, Malik Peiris	Human	Original	M	75	Nasopharyngeal aspirate & Throat swab				Illumina Miseq	BWA 0.7.17-r1188	5000x
EPI_ISL_412030	D	hCoV-19/Hong Kong/VB20026565/2020	2020-02-01	Asia	China	Hong Kong			School of Public Health, The University of Hon g Kong	Dominic N.C. Tsang, Daniel K.W. Chu, Leo L.M. Poon, Malik Peiris	Human	Original	M	80	Nasopharyngeal aspirate & Throat swab				Illumina Miseq	BWA 0.7.17-r1188	5000x
EPI_ISL_412116	D	hCoV-19/England/09c/2020	2020-02-09	Europe	United Kingdom	England			Respiratory Virus Unit, Microbiology Services Colindale, Public Health England	Monica Galiano, Shahjahan Miah, Angie Lackenby, Omolola Akinbami, Tiina Talts, Leena Bhaw, Richard Myers, Steven Platt, Kirstin Edwards, Jonathan Hubb, Joanna Ellis, Maria Zambon	Human	Original	F	27	Nasal swab				Illumina NextSeq	PHE pipeline (BWA-SAMtools-Quasibam)	22,000x	0.21% NNNs in overall sequence
EPI_ISL_412459	D	hCoV-19/Jingzhou/HBCDC-HB-01/2020	2020-01-08	Asia	China	Hubei	Jingzhou		Hubei Provincial Center for Disease Control and Prevention	Bin Fang, Xiang Li, Xiao Yu, Linlin Liu, Bo Yang, Faxian Zhan, Guojun Ye, Xixiang Huo, Junqiang Xu, Bo Yu, Kun Cai, Jing Li, Maoyi Chen,Jie Hu, Chunlin Mao, Yongzhong Jiang.	Human	C1	M	47	Alveolar lavage fluid	Live	Patient infected in Wuhan, China		Illumina iSeq	CLC Genomics Workbench 12 and Geneious 12.0.1
EPI_ISL_412862	D	hCoV-19/USA/CA9/2020	2020-02-23	North America	USA	California	Solano		Pathogen Discovery, Respiratory Viruses Branch, Division of Viral Diseases, Centers for Disease Control and Prevention	Krista Queen, Anna Uehara, Jing Zhang, Yan Li, Ying Tao, Clinton R. Paden, Haibin Wang, Shifaq Kamili, Xiaoyan Lu, Brian Lynch, Senthil Kumar K. Sakthivel, Brett L. Whitaker, Lijuan Wang, Janna' R. Murray, Jasmine Padilla, Justin Lee, Susan I. Gerber, Stephen Lindstrom, Suxiang Tong	Human	Original	F	46	Bronchoalveolar lavage				Sanger	Sequencher 5.4.6
EPI_ISL_412869	D	hCoV-19/South Korea/KCDC05/2020	2020-01-30	Asia	South Korea	Seoul			Division of Viral Diseases, Center for Laboratory Control of Infectious Diseases, Korea Centers for Diseases Control and Prevention	Jeong-Min Kim, Yoon-Seok Chung, Namjoo Lee, Mi-Seon Kim, Sang Hee Woo, Hye-Jun Jo, Sehee Park, Heui Man Kim, Myung Guk Han	Human	Vero E6 P1	M	33
EPI_ISL_412870	D	hCoV-19/South Korea/KCDC06/2020	2020-01-30	Asia	South Korea	Seoul			Division of Viral Diseases, Center for Laboratory Control of Infectious Diseases, Korea Centers for Diseases Control and Prevention	Jeong-Min Kim, Yoon-Seok Chung, Namjoo Lee, Mi-Seon Kim, Sang Hee Woo, Hye-Jun Jo, Sehee Park, Heui Man Kim, Myung Guk Han	Human	Vero E6 P1	M	55					Illumina Miseq	MEGAHIT v1.2.4
EPI_ISL_412871	D	hCoV-19/South Korea/KCDC07/2020	2020-01-31	Asia	South Korea	Seoul			Division of Viral Diseases, Center for Laboratory Control of Infectious Diseases, Korea Centers for Diseases Control and Prevention	Jeong-Min Kim, Yoon-Seok Chung, Namjoo Lee, Mi-Seon Kim, Sang Hee Woo, Hye-Jun Jo, Sehee Park, Heui Man Kim, Myung Guk Han	Human	Vero E6 P1	M	28					Illumina Miseq	MEGAHIT v1.2.4
EPI_ISL_412872	D	hCoV-19/South Korea/KCDC12/2020	2020-02-01	Asia	South Korea	Gyeonggi-do			Division of Viral Diseases, Center for Laboratory Control of Infectious Diseases, Korea Centers for Diseases Control and Prevention	Jeong-Min Kim, Yoon-Seok Chung, Namjoo Lee, Mi-Seon Kim, Sang Hee Woo, Hye-Jun Jo, Sehee Park, Heui Man Kim, Myung Guk Han	Human	Caco-2 P1	M	48					Illumina Miseq	MEGAHIT v1.2.4
EPI_ISL_412873	D	hCoV-19/South Korea/KCDC24/2020	2020-02-06	Asia	South Korea	Chungcheongnam-do			Division of Viral Diseases, Center for Laboratory Control of Infectious Diseases, Korea Centers for Diseases Control and Prevention	Jeong-Min Kim, Yoon-Seok Chung, Namjoo Lee, Mi-Seon Kim, Sang Hee Woo, Hye-Jun Jo, Sehee Park, Heui Man Kim, Myung Guk Han	Human	Original	M	24	Throat swab				Illumina Miseq	MEGAHIT v1.2.4
EPI_ISL_412898	D	hCoV-19/Wuhan/HBCDC-HB-02/2019	2019-12-30	Asia	China	Hubei	Wuhan		Hubei Provincial Center for Disease Control and Prevention	Bin Fang, Xiang Li, Xiao Yu, Linlin Liu, Bo Yang, Faxian Zhan, Guojun Ye, Xixiang Huo, Junqiang Xu, Bo Yu, Kun Cai, Jing Li, Yongzhong Jiang.	Human	Original	M	N/A	Alveolar lavage fluid		Patient infected in Wuhan, China		Illumina Miseq	CLC Genomics Workbench 12 and Geneious 12.0.1
EPI_ISL_412899	D	hCoV-19/Wuhan/HBCDC-HB-03/2019	2019-12-30	Asia	China	Hubei	Wuhan		Hubei Provincial Center for Disease Control and Prevention	Bin Fang, Xiang Li, Xiao Yu, Linlin Liu, Bo Yang, Faxian Zhan, Guojun Ye, Xixiang Huo, Junqiang Xu, Bo Yu, Kun Cai, Jing Li, Yongzhong Jiang.	Human	Original	F	49	Bronchial scraper		Patient infected in Wuhan, China		Illumina Miseq	CLC Genomics Workbench 12 and Geneious 12.0.1
EPI_ISL_412900	D	hCoV-19/Wuhan/HBCDC-HB-04/2019	2019-12-30	Asia	China	Hubei	Wuhan		Hubei Provincial Center for Disease Control and Prevention	Bin Fang, Xiang Li, Xiao Yu, Linlin Liu, Bo Yang, Faxian Zhan, Guojun Ye, Xixiang Huo, Junqiang Xu, Bo Yu, Kun Cai, Jing Li, Yongzhong Jiang.	Human	Original	N/A	N/A	Sputum		Patient infected in Wuhan, China		Illumina Miseq	CLC Genomics Workbench 12 and Geneious 12.0.1		Gaps and numerous substitutions compared to reference sequence
EPI_ISL_412912	G	hCoV-19/Germany/Baden-Wuerttemberg-1/2020	2020-02-25	Europe	Germany	Baden-Wuerttemberg			Charité Universitätsmedizin Berlin, Institute of Virology	Victor M Corman, Julia Schneider, Barbara Mühlemann, Talitha Veith, Jörn Beheim-Schwarzbach, Terry Jones, Rainer Oehme, Silke Fischer, Christian Drosten	Human	Original	N/A	N/A	Swab			ex Milan, Italy	Sanger	Geneious
EPI_ISL_412964	G	hCoV-19/Brazil/SPBR-01/2020	2020-02-25	South America	Brazil	Sao Paulo	Sao Paulo		Instituto Adolfo Lutz Interdisciplinary Procedures Center Strategic Laboratory	Jaqueline Goes de Jesus, Claudio Tavares Sacchi, Daniela Bernardes Borges da Silva, Ingra Morales Claro, Flávia Cristina da Silva Sales, Claudia Regina Gonçalves, Joshua Quick, Maria do Carmo, Sampaio Tavares Timenetsky, Nicholas James Loman, Andrew Rambaut, Ester Cerdeira Sabino, Nuno Rodrigues Faria	Human	Original	M	61	Naso-pharyngeal swab	Released	Patient infected in Italy	Patient traveling to Italy in the Lombardy region between 9-21 February 2020	Nanopore MinION	Minimap2, Samtools	497x	Longer gaps and multiple substitutions (4% NNNs overall)
EPI_ISL_412965	D	hCoV-19/Canada/BC_37_0-2/2020	2020-02-16	North America	Canada	British Columbia			BCCDC Public Health Laboratory	Harrigan, Prystajecky, Krajden, Lee, Kamelian, Lapointe, Choi, Hoang, Sekirov, Levett, Tyson, Loman, Quick, Li, Gilmour	Human	Original	F	35	Throat		History of Travel to Iran		Nanopore MinIon	ARTIC Network protocol	500x	Stretches of NNN's (1.31% of overall sequence)
EPI_ISL_412966	D	hCoV-19/China/IQTC01/2020	2020-02-05	Asia	China	Guangdong	Guangzhou		Technology Centre, Guangzhou Customs	Shi,Y., Sun,J., Zheng,K., Huang,J. and Zhao,J.	Human	Vero E6	N/A	N/A	Oropharyngeal swab				Illumina	SPAdes v. v3.13.0
EPI_ISL_412967	D	hCoV-19/China/IQTC02/2020	2020-01-29	Asia	China	Guangzhou			Technology Centre, Guangzhou Customs	Shi,Y., Zheng,K., Sun,J., Huang,J., Zhu,A., Zhuang,Z., Dai,J., Chen,Z., Sun,F., Zhang,Z., Li,X. and Wang,Y.	Human	Vero	N/A	N/A	Bronchoalveolar lavage fluid				Illumina	SPAdes v. v3.13.0
EPI_ISL_412968	D	hCoV-19/Japan/Hu_DP_Kng_19-020/2020	2020-02-10	Asia	Japan				Takayuki Hishiki Kanagawa Prefectural Institute of Public Health, Department of Microbiology	Hishiki,T., Suzuki,R., Sakuragi,J., Usui,K., Tanaka,Y., Kawai,J., Kogo,Y., Matsuki,Y., An,T., Hayashizaki,Y. and Takasaki,T.	Human	U	N/A	N/A	Throat swab
EPI_ISL_412969	D	hCoV-19/Japan/Hu_DP_Kng_19-027/2020	2020-02-10	Asia	Japan				Takayuki Hishiki Kanagawa Prefectural Institute of Public Health, Department of Microbiology	Hishiki,T., Suzuki,R., Sakuragi,J., Usui,K., Tanaka,Y., Kawai,J., Kogo,Y., Matsuki,Y., An,T., Hayashizaki,Y. and Takasaki,T.	Human	U	N/A	N/A	Throat swab
EPI_ISL_412970	D	hCoV-19/USA/WA2/2020	2020-02-24	North America	USA	Washington	Snohomish County		Seattle Flu Study	Helen Chu, Michael Boeckh, Janet Englund, Michael Famulare, Barry Lutz, Deborah Nickerson, Mark Rieder, Lea Starita, Matthew Thompson, Jay Shendure, and Trevor Bedford	Human	Original	N/A	N/A	Mid-nasal swab	Mild case			Illumina Nextseq	https://github.com/seattleflu/assembly	184x (average)
EPI_ISL_412971	G	hCoV-19/Finland/FIN-25/2020	2020-02-25	Europe	Finland	Helsinki			Department of Virology Faculty of Medicine, Medicum University of Helsinki	Teemu Smura, Suvi Kuivanen, Hannimari Kallio-Kokko, Olli Vapalahti	Human	Original	F	24	Naso-pharyngeal swab	Hospitalized	Patient infected in Milan, Italy		Illumina Miseq	BWA-MEM	900x (average)	Multiple gaps and multiple substitutions compared to reference sequence (1.5% NNNs)
EPI_ISL_412972	G	hCoV-19/Mexico/CDMX-InDRE_01/2020	2020-02-27	North America	Mexico	Mexico City			Instituto de Diagnostico y Referencia Epidemiologicos (INDRE)	Ramirez-Gonzalez Ernesto, Garces-Ayala Fabiola, Araiza-Rodriguez Adnan, Mendieta-Condado Edgar, Rodriguez-Maldonado Abril, Wong-Arambula Claudia, Vazquez-Perez Joel, Martinez Arturo, Boukadida Celia, Munoz-Medina Esteban, Sanchez Alejandro, Isa Pavel, Taboada Blanca, Lopez Susana, Arias Carlos, Barrera-Badillo Gisela, Hernandez-Rivas Lucia, Lopez-Martinez Irma	Human	Original	M	35	Naso-pharyngeal swab	Hospitalized	Patient infected in Bergamo, Italy	Patient traveling to Bergamo, Italy between February 16-22 2020	Ion Torrent	Coronavirus Typing Tool, Genome Detective	3983x		Amantadina
EPI_ISL_412973	G	hCoV-19/Italy/CDG1/2020	2020-02-20	Europe	Italy	Lombardy			Virology Laboratory, Scientific Department, Army Medical Center	Paola Stefanelli, Stefano Fiore, Antonella Marchi, Eleonora Benedetti, Concetta Fabiani, Giovanni Faggioni, Antonella Fortunato, Riccardo De Santis, Silvia Fillo, Anna Anselmo, Andrea Ciammaruconi, Stefano Palomba, Florigio Lista	Human	Vero	M	38	Oro-pharyngeal swab				Illumina Miseq	Geneious Prime BWA-MEM	1,000x
EPI_ISL_412974	D	hCoV-19/Italy/SPL1/2020	2020-01-29	Europe	Italy	Rome			Virology Laboratory, Scientific Department, Army Medical Center	Paola Stefanelli, Stefano Fiore, Antonella Marchi, Eleonora Benedetti, Concetta Fabiani, Giovanni Faggioni, Antonella Fortunato, Silvia Fillo, Riccardo De Santis, Andrea Ciammaruconi, Giancarlo Petralito, Filippo Molinari, Florigio Lista	Human	Vero	M	57	Oro-pharyngeal swab				Illumina Miseq	Geneious Prime BWA-MEM	1,000x
EPI_ISL_412975	D	hCoV-19/Australia/NSW05/2020	2020-02-28	Oceania	Australia	New South Wales	Sydney		NSW Health Pathology - Institute of Clinical Pathology and Medical Research; Westmead Hospital; University of Sydney	Eden J-S, Carter I, Rahman H, Holmes EC, Rockett R, O’Sullivan MV, Sintchenko V, Chen SC, Maddocks S, Kok J and Dwyer DE for the 2019-nCoV Study Group	Human	Original	M	43	Nasopharyngeal swab	Recovering	Travel history to Iran		Illumina iSeq	Geneious Prime 2020.0.5	997x
EPI_ISL_412978	D	hCoV-19/Wuhan/HBCDC-HB-02/2020	2020-01-17	Asia	China	Hubei	Wuhan		Hubei Provincial Center for Disease Control and Prevention	Bin Fang, Xiang Li, Xiao Yu, Linlin Liu, Bo Yang, Faxian Zhan, Guojun Ye, Xixiang Huo, Junqiang Xu, Bo Yu, Kun Cai, Jing Li, Yongzhong Jiang.	Human	Original	N/A	N/A	Oro-pharyngeal swab	Hospitalized			Nextseq550	CLC Genomics Workbench 12 and Geneious 12.0.1
EPI_ISL_412979	D	hCoV-19/Wuhan/HBCDC-HB-03/2020	2020-01-18	Asia	China	Hubei	Wuhan		Hubei Provincial Center for Disease Control and Prevention	Bin Fang, Xiang Li, Xiao Yu, Linlin Liu, Bo Yang, Faxian Zhan, Guojun Ye, Xixiang Huo, Junqiang Xu, Bo Yu, Kun Cai, Jing Li, Yongzhong Jiang.	Human	Original	F	N/A	Oro-pharyngeal swab	Hospitalized			Nextseq550	CLC Genomics Workbench 12 and Geneious 12.0.1
EPI_ISL_412980	D	hCoV-19/Wuhan/HBCDC-HB-04/2020	2020-01-18	Asia	China	Hubei	Wuhan		Hubei Provincial Center for Disease Control and Prevention	Bin Fang, Xiang Li, Xiao Yu, Linlin Liu, Bo Yang, Faxian Zhan, Guojun Ye, Xixiang Huo, Junqiang Xu, Bo Yu, Kun Cai, Jing Li, Yongzhong Jiang.	Human	Original	F	N/A	Oro-pharyngeal swab	Hospitalized			Nextseq550	CLC Genomics Workbench 12 and Geneious 12.0.1
EPI_ISL_412981	D	hCoV-19/Wuhan/HBCDC-HB-05/2020	2020-01-18	Asia	China	Hubei	Wuhan		Hubei Provincial Center for Disease Control and Prevention	Bin Fang, Xiang Li, Xiao Yu, Linlin Liu, Bo Yang, Faxian Zhan, Guojun Ye, Xixiang Huo, Junqiang Xu, Bo Yu, Kun Cai, Jing Li, Yongzhong Jiang.	Human	C2	F	N/A	Oro-pharyngeal swab	Hospitalized			Nextseq550	CLC Genomics Workbench 12 and Geneious 12.0.1
EPI_ISL_412982	G	hCoV-19/Wuhan/HBCDC-HB-06/2020	2020-02-07	Asia	China	Hubei	Wuhan		Hubei Provincial Center for Disease Control and Prevention	Bin Fang, Xiang Li, Xiao Yu, Linlin Liu, Bo Yang, Faxian Zhan, Guojun Ye, Xixiang Huo, Junqiang Xu, Bo Yu, Kun Cai, Jing Li, Yongzhong Jiang.	Human	Original	M	N/A	Oro-pharyngeal swab	Hospitalized			Nextseq550	CLC Genomics Workbench 12 and Geneious 12.0.1
EPI_ISL_412983	D	hCoV-19/Tianmen/HBCDC-HB-07/2020	2020-02-08	Asia	China	Hubei	Tianmen		Hubei Provincial Center for Disease Control and Prevention	Bin Fang, Xiang Li, Xiao Yu, Linlin Liu, Bo Yang, Faxian Zhan, Guojun Ye, Xixiang Huo, Junqiang Xu, Bo Yu, Kun Cai, Jing Li, YiFa Zhu, Yangyang Tao,Xierong Li,Yongzhong Jiang.	Human	Original	N/A	N/A	Oro-pharyngeal swab	Hospitalized			Nextseq550	CLC Genomics Workbench 12 and Geneious 12.0.1
EPI_ISL_413014	D	hCoV-19/Canada/ON-PHL2445/2020	2020-01-25	North America	Canada	Ontario			Ontario Agency for Health Protection and Promotion (OAHPP)	Alireza Eshaghi, Samir N Patel, Jonathan B Gubbay, Vanessa G Allen, Christine Frantz, Aimin Li, Sandeep Nagra	Human	Original	M	56	Nasopharyngeal swab		Patient infected in Wuhan, China		Illumina Miseq	CLC Genomics Workbench	183x
EPI_ISL_413015	D	hCoV-19/Canada/ON-VIDO-01/2020	2020-01-23	North America	Canada	Ontario			National Microbiology Laboratory	Shari Tyson, Anna Majer, Erika Landry, Morag Graham, Grace Seo, Philip Mabon, Natalie Knox, Adrian Zetner, Samira Mubareka, Rob Kozak, Jocelyne Lew, Darryl Falzarano, Gerdts Volker, Jonathan Gubbay, Stephanie Booth, Guillaume Poliquin, Tom Graefenhan, Matthew Gilmour, Nathalie Bastien, Yan Li, Timothy Booth	Human	Vero P3	M	N/A			Patient Infected in Wuhan, China		Nanopore MinION		>3,000x
EPI_ISL_413016	D	hCoV-19/Brazil/SPBR-02/2020	2020-02-28	South America	Brazil	Sao Paulo	Sao Paulo		Instituto Adolfo Lutz, Interdisciplinary Procedures Center, Strategic Laboratory	Jaqueline Goes de Jesus, Claudio Tavares Sacchi, Fabiana Cristina Pereira dos Santos, Ingra Morales Claro, Flávia Cristina da Silva Sales, Claudia Regina Gonçalves, Joshua Quick, Maria do Carmo Sampaio Tavares Timenetsky, Nicholas James Loman, Andrew Rambaut, Ester Cerdeira Sabino, Nuno Rodrigues Faria	Human	Original	M	32	Naso-pharyngeal swab		Patient who traveled to Italy and passed through Milan		Nanopore MinION	Minimap2, Samtools	1,051.895x
EPI_ISL_413017	D	hCoV-19/South Korea/KUMC01/2020	2020-02-06	Asia	South Korea				Department of Microbiology, Institute for Viral Diseases, College of Medicine, Korea University	Changmin Kang, Joon-Yong Bae, Jungmin Lee, Heedo Park, Juyoung Cho, Jeonghun Kim, Gee eun Lee, Cui Chunguang, Kyeong-ryeol Shin, Dong Min Kim, Jin Il Kim, Man-Seong Park	Human	Original	N/A	N/A	Sputum				Illumina Miseq	CLC Genomics workbench 10
EPI_ISL_413018	D	hCoV-19/South Korea/KUMC02/2020	2020-02-06	Asia	South Korea				Department of Microbiology, Institute for Viral Diseases, College of Medicine, Korea University	Changmin Kang, Joon-Yong Bae, Jungmin Lee, Heedo Park, Juyoung Cho, Jeonghun Kim, Gee eun Lee, Cui Chunguang, Kyeong-ryeol Shin, Dong Min Kim, Jin Il Kim, Man-Seong Park	Human	Vero P1	N/A	N/A	Sputum				Illumina Miseq	CLC Genomics workbench 10
EPI_ISL_413019	D	hCoV-19/Switzerland/1000477102/2020	2020-02-26	Europe	Switzerland	Zurich			Institute of Medical Virology, University of Zurich	Stefan Schmutz, Maryam Zaheri, Verena Kufner, Patrick Redli, Fiona Steiner, Jon Huder, Riccarda Capaul, Andrea Zbinden, Jürg Böni, Michael Huber, Gerhard Eich, Alexandra Trkola	Human	Original	F	33	Oro-pharyngeal swab				Illumina Miseq	SMALT	1,326x (average)	Gap of 3 nucleotides compared to reference sequence
EPI_ISL_413020	G	hCoV-19/Switzerland/1000477377/2020	2020-02-27	Europe	Switzerland	Zurich			Institute of Medical Virology, University of Zurich	Stefan Schmutz, Maryam Zaheri, Verena Kufner, Patrick Redli, Fiona Steiner, Jon Huder, Riccarda Capaul, Andrea Zbinden, Jürg Böni, Michael Huber, Gerhard Eich, Alexandra Trkola	Human	Original	M	37	Oro-pharyngeal swab				Illumina Miseq	SMALT	40x (average)	Gap of 8 nucleotides, multiple substitutions compared to reference
EPI_ISL_413021	G	hCoV-19/Switzerland/1000477757/2020	2020-02-29	Europe	Switzerland	Zurich			Institute of Medical Virology, University of Zurich	Stefan Schmutz, Maryam Zaheri, Verena Kufner, Gabriela Ziltener, Patrick Redli, Fiona Steiner, Jon Huder, Riccarda Capaul, Andrea Zbinden, Jürg Böni, Michael Huber, Christian Ruef, Alexandra Trkola	Human	Original	M	25	Oro-pharyngeal swab				Illumina Miseq	SMALT, 15% ambiguity threshold	444x (average)
EPI_ISL_413022	G	hCoV-19/Switzerland/1000477796/2020	2020-02-29	Europe	Switzerland	Zurich			Institute of Medical Virology, University of Zurich	Stefan Schmutz, Maryam Zaheri, Verena Kufner, Gabriela Ziltener, Patrick Redli, Fiona Steiner, Jon Huder, Riccarda Capaul, Andrea Zbinden, Jürg Böni, Michael Huber, Roberto Speck, Alexandra Trkola	Human	Original	M	27	Oro-pharyngeal swab				Illumina Miseq	SMALT, 15% ambiguity threshold	35x (average)
EPI_ISL_413023	G	hCoV-19/Switzerland/1000477797/2020	2020-02-29	Europe	Switzerland	Zurich			Institute of Medical Virology, University of Zurich	Stefan Schmutz, Maryam Zaheri, Verena Kufner, Gabriela Ziltener, Patrick Redli, Fiona Steiner, Jon Huder, Riccarda Capaul, Andrea Zbinden, Jürg Böni, Michael Huber, Roberto Speck, Alexandra Trkola	Human	Original	F	26	Oro-pharyngeal swab				Illumina Miseq	SMALT, 15% ambiguity threshold	20x (average)
EPI_ISL_413024	G	hCoV-19/Switzerland/1000477806/2020	2020-02-29	Europe	Switzerland	Zurich			Institute of Medical Virology, University of Zurich	Stefan Schmutz, Maryam Zaheri, Verena Kufner, Gabriela Ziltener, Patrick Redli, Fiona Steiner, Jon Huder, Riccarda Capaul, Andrea Zbinden, Jürg Böni, Michael Huber, Roberto Speck, Alexandra Trkola	Human	Original	M	30	Oro-pharyngeal swab				Illumina Miseq	SMALT, 15% ambiguity threshold	615x (average)
EPI_ISL_413025	D	hCoV-19/USA/WA3-UW1/2020	2020-02-27	North America	USA	Washington			UW Virology Lab	Pavitra Roychoudhury, Arun Nalla, Hong Xie, Keith Jerome, Alexander Greninger	Human	Original	F	58					Illumina Miseq		700x average	12 nucleotide substitutions within the full genome sequence
EPI_ISL_413213	D	hCoV-19/Australia/NSW06/2020	2020-02-29	Oceania	Australia	New South Wales	Sydney		NSW Health Pathology - Institute of Clinical Pathology and Medical Research; Westmead Hospital; University of Sydney	Eden J-S, Carter I, Rahman H, Holmes EC, Rockett R, O’Sullivan MV, Sintchenko V, Chen SC, Maddocks S, Kok J and Dwyer DE for the 2019-nCoV Study Group*	Human	Original	F	51	Nasopharyngeal swab	Hospitalized	Travel history to Iran		Illumina iSeq	Geneious Prime 2020.0.5	363x
EPI_ISL_413214	D	hCoV-19/Australia/NSW07/2020	2020-02-29	Oceania	Australia	New South Wales	Sydney		NSW Health Pathology - Institute of Clinical Pathology and Medical Research; Westmead Hospital; University of Sydney	Eden J-S, Carter I, Rahman H, Holmes EC, Rockett R, O’Sullivan MV, Sintchenko V, Chen SC, Maddocks S, Kok J and Dwyer DE for the 2019-nCoV Study Group*	Human	Original	M	53	Sputum	Hospitalized			Illumina iSeq	Geneious Prime 2020.0.5	464x
EPI_ISL_413221	G	hCoV-19/Scotland/CVR01/2020	2020-03-02	Europe	United Kingdom	Scotland			MRC-University of Glasgow Centre for Virus Research	Emma Thomson, Antonia Ho; James Shephard, Shirin Ashraf; Kathy Smollett, Daniel Mair, Stephen Carmichael, Ana da Silva Filipe; Richard Orton, Josh Singer, David L Robertson; Andrew Rambaut; Alasdair MacLean, Rory Gunson.	Human	Original	M	51					Nanopore MinION	Artic Protocol	20x	Multiple gaps (2.3% NNNs overall)
EPI_ISL_413455	D	hCoV-19/USA/WA4-UW2/2020	2020-02-28	North America	USA	Washington			University of Washington Virology Lab	Pavitra Roychoudhury, Arun Nalla, Hong Xie, Keith Jerome, Alexander Greninger	Human	Original	F	N/A					Illumina iSeq	Geneious Prime 2020.0.5	750x average
EPI_ISL_413456	D	hCoV-19/USA/WA-S2/2020	2020-02-20	North America	USA	Washington	King County		Seattle Flu Study	Chu et al	Human	Original	N/A	N/A					Illumina Miseq	Seattle Flu Assembly Pipeline	407x
EPI_ISL_413457	D	hCoV-19/USA/WA6-UW3/2020	2020-02-29	North America	USA	Washington			UW Virology Lab	Pavitra Roychoudhury, Arun Nalla, Hong Xie, Keith Jerome, Alexander Greninger	Human	Original	N/A	N/A					Illumina Miseq	Geneious Prime 2020.0.5
EPI_ISL_413458	D	hCoV-19/USA/WA7-UW4/2020	2020-03-01	North America	USA	Washington			UW Virology Lab	Pavitra Roychoudhury, Arun Nalla, Hong Xie, Keith Jerome, Alexander Greninger	Human	Original	N/A	N/A					Illumina Miseq	Geneious Prime 2020.0.5	4,000x avg
EPI_ISL_413459	D	hCoV-19/Japan/TK-20-31-3/2020	2020-02-20	Asia	Japan	Tokyo			Pathogen Genomics Center, National Institute of Infectious Diseases	Tsuyoshi Sekizuka, Kentaro Itokawa, Takuya Adachi, Masahiro Sano, Jun Yamazaki, Ippei Miyamoto, Haruka Nishioka, Ja-Mun Chong, Noriko Nakajima, Yuko Sato, Minoru Tobiume, Harutaka Katano, Tadaki Suzuki, Makoto Kuroda	Human	Original	F	84	Autopsy, Bronch and lung	Deceased	Pneumonia (Chest X-ray, CT)		NextSeq500	A5-miseq v. 20140604	1,500x
EPI_ISL_413485	D	hCoV-19/Anhui/SZ005/2020	2020-01-24	Asia	China	Anhui	Suzhou		Department of microbiology laboratory,Anhui Provincial Center for Disease Control and Prevention	Weiwei Li,Jun He,Yong Sun,Junling Yu,Qingqing Chen,Yuan Yuan,Yonglin Shi,Zhuhui Zhang,Yinglu Ge,Weidong Li,Bin Su,Zhirong Liu	Human	Vero P1	M	58
EPI_ISL_413486	D	hCoV-19/USA/WA8-UW5/2020	2020-03-01	North America	USA	Washington			University of Washington Virology Lab	Pavitra Roychoudhury, Arun Nalla, Hong Xie, Keith Jerome, Alexander Greninger	Human	Original	N/A	N/A					Illumina Miseq	Geneious Prime 2020.0.5	375x average
EPI_ISL_413487	D	hCoV-19/USA/WA9-UW6/2020	2020-03-01	North America	USA	Washington			University of Washington Virology Lab	Pavitra Roychoudhury, Arun Nalla, Hong Xie, Keith Jerome, Alexander Greninger	Human	Original	N/A	N/A					Illumina Miseq	Geneious Prime 2020.0.5	30x average	Gaps relative to reference sequence (0.1% NNNs)
EPI_ISL_413488	D	hCoV-19/Germany/NRW-01/2020	2020-02-28	Europe	Germany	North Rhine Westphalia	Heinsberg District		Center of Medical Microbiology, Virology, and Hospital Hygiene, University of Duesseldorf	Ortwin Adams, Marcel Andree, Alexander Dilthey, Torsten Feldt, Sandra Hauka, Torsten Houwaart, Björn-Erik Jensen, Detlef Kindgen-Milles, Malte Kohns Vasconcelos, Klaus Pfeffer, Tina Senff, Daniel Strelow, Jörg Timm, Andreas Walker, Tobias Wienemann	Human	Original	N/A	N/A	Oro-pharyngeal swab				Nanopore MinION	Artic Protocol	1,000x
EPI_ISL_413489	G	hCoV-19/Italy/UniSR1/2020	2020-03-03	Europe	Italy	Lombardy	Milan		Laboratorio di Microbiologia e Virologia, Università Vita-Salute San Raffaele, Milano	R.A Diotti, E. Criscuolo, M. Castelli, V. Caputo, R. Ferrarese, M. Sampaolo, E. Boeri, I. Negri, V. Amato, G. Lo Raso, C. Di Resta, R. Burioni, M. Clementi, N. Mancini & N. Clementi	Human	Vero E6 P1	F	38	Nasopharyngeal swab				Illumina Miseq
EPI_ISL_413490	D	hCoV-19/New Zealand/01/2020	2020-02-27	Oceania	New Zealand	Auckland			Institute of Environmental Science and Research (ESR)	Matt Storey, Xiaoyun Ren, Gary McAuliffe, Sally Roberts, Matthew Blakiston, Erasmus Smit, Lauren Jelly, Joep de Ligt	Human	Original	F	60	Sputum	Hospitalized	Infected in Iran		Nanopore MinION	Artic Protocol
EPI_ISL_413513	D	hCoV-19/South Korea/KUMC03/2020	2020-02-27	Asia	South Korea				Department of Microbiology, Institute for Viral Diseases, College of Medicine, Korea University	Changmin Kang, Joon-Yong Bae, Jungmin Lee, Jin Gu Yoon, Heedo Park, Juyoung Cho, Jeonghun Kim, Gee Eun Lee, Cui Chunguang, Kyeong-ryeol Shin, Ji Yun Noh, Joon Young Song, Hee Jin Cheong, Woo Joo Kim, Jin Il Kim, Man-Seong Park	Human	Original	N/A	N/A	Nasopharyngeal swab				Illumina Miseq	CLC Genomics workbench 10
EPI_ISL_413514	D	hCoV-19/South Korea/KUMC04/2020	2020-02-27	Asia	South Korea				Department of Microbiology, Institute for Viral Diseases, College of Medicine, Korea University	Changmin Kang, Joon-Yong Bae, Jungmin Lee, Jin Gu Yoon, Heedo Park, Juyoung Cho, Jeonghun Kim, Gee Eun Lee, Cui Chunguang, Kyeong-ryeol Shin, Ji Yun Noh, Joon Young Song, Hee Jin Cheong, Woo Joo Kim, Jin Il Kim, Man-Seong Park	Human	Vero P1	N/A	N/A	Nasopharyngeal swab				Illumina Miseq	CLC Genomics workbench 10
EPI_ISL_413515	D	hCoV-19/South Korea/KUMC05/2020	2020-02-27	Asia	South Korea				Department of Microbiology, Institute for Viral Diseases, College of Medicine, Korea University	Changmin Kang, Joon-Yong Bae, Jungmin Lee, Jin Gu Yoon, Heedo Park, Juyoung Cho, Jeonghun Kim, Gee Eun Lee, Cui Chunguang, Kyeong-ryeol Shin, Ji Yun Noh, Joon Young Song, Hee Jin Cheong, Woo Joo Kim, Jin Il Kim, Man-Seong Park	Human	Original	N/A	N/A	Nasopharyngeal swab				Illumina Miseq	CLC Genomics workbench 10
EPI_ISL_413516	D	hCoV-19/South Korea/KUMC06/2020	2020-02-27	Asia	South Korea				Department of Microbiology, Institute for Viral Diseases, College of Medicine, Korea University	Changmin Kang, Joon-Yong Bae, Jungmin Lee, Jin Gu Yoon, Heedo Park, Juyoung Cho, Jeonghun Kim, Gee Eun Lee, Cui Chunguang, Kyeong-ryeol Shin, Ji Yun Noh, Joon Young Song, Hee Jin Cheong, Woo Joo Kim, Jin Il Kim, Man-Seong Park	Human	Vero P1	N/A	N/A	Nasopharyngeal swab				Illumina Miseq	CLC Genomics workbench 10
EPI_ISL_413518	D	hCoV-19/Beijing/105/2020	2020-01-26	Asia	China	Beijing			Infectious Disease Control Center	Li,J., Li,L., Li,Z., Qiu,S., Song,H., Li,P. and Li,P.	Human	U	N/A	N/A					MGISEQ2000	IDBA v. 1.1.3
EPI_ISL_413519	D	hCoV-19/Beijing/231/2020	2020-01-28	Asia	China	Beijing			Infectious Disease Control Center	Li,J., Li,L., Li,Z., Qiu,S., Song,H., Li,P. and Li,P.	Human	U	N/A	N/A					MGISEQ2000	IDBA v. 1.1.3
EPI_ISL_413520	D	hCoV-19/Beijing/233/2020	2020-01-28	Asia	China	Beijing			Infectious Disease Control Center	Li,J., Li,L., Li,Z., Qiu,S., Song,H., Li,P. and Li,P.	Human	U	N/A	N/A					MGISEQ2000	IDBA v. 1.1.3
EPI_ISL_413521	D	hCoV-19/Beijing/235/2020	2020-01-28	Asia	China	Beijing			Infectious Disease Control Center	Li,J., Li,L., Li,Z., Qiu,S., Song,H., Li,P. and Li,P.	Human	U	N/A	N/A					MGISEQ2000	IDBA v. 1.1.3
EPI_ISL_413522	D	hCoV-19/India/1-27/2020	2020-01-27	Asia	India	Kerala			National Influenza Center, Indian Council of Medical Research - National Institute of Virology	Potdar V, Yadav PD, Choudhary ML, Shete-Aich A	Human	Original	F	20	Throat swab	Recovered	Travel history to China	Wuhan, China	Illumina Miseq	CLC Genomics workbench 10
EPI_ISL_413523	D	hCoV-19/India/1-31/2020	2020-01-31	Asia	India	Kerala			National Influenza Center, Indian Council of Medical Research-National Institute of Virology	Potdar V, Yadav PD, Choudhary ML, Shete-Aich A	Human	Original	M	23	Throat swab	Recovered	Travel history to China		Illumina Miseq	CLC Genomics workbench 10
EPI_ISL_413550	G	hCoV-19/Nigeria/Lagos01/2020	2020-02-27	Africa	Nigeria	Lagos			African Centre of Excellence for Genomics of Infectious Diseases (ACEGID), Redeemer's University, Ede, Osun State, Nigeria	Oluniyi P.E., Ajogbasile F.V., Kayode A., Oguzie J., Folarin O.A., Ihekweazu C. Happi C.T.	Human	Original	M	44	Sputum	Hospitalized	Patient infected in Italy		Illumina Miseq	Viral-ngs v1.25.0	20x (mean coverage depth)	Multiple stretches of NNNs (1.15% of overall sequence). Multiple substitutions and a gap of 11 nucleotides when compared to the reference sequence.
EPI_ISL_413555	G	hCoV-19/Wales/PHW1/2020	2020-02-27	Europe	United Kingdom	Wales			Public Health Wales Microbiology Cardiff	Catherine Moore, Cen Sabu, Joanne Watkins, Sally Corden, Tom Connor	Human	Original	M	57
EPI_ISL_413556	G	hCoV-19/Wales/PHW2/2020	2020-03-04	Europe	United Kingdom	Wales			Public Health Wales Microbiology Cardiff	Catherine Moore, Tim Jones, Joanne Watkins, Sally Corden, Tom Connor	Human	Original	M	26								Multiple NNNs (0.9% in overall sequence) and 11 substitutions compared to reference sequence
EPI_ISL_413557	D	hCoV-19/USA/CA-CDPH-UC1/2020	2020-02-28	North America	USA	California	Sonoma County		Chiu Laboratory, UCSF-Abbott Viral Diagnostics and Discovery Center, University of California, San Francisco	Xianding Deng, Scot Federman, Guixia Yu, Chao-Yang Pan, Hugo Guevara, Alicia Sotomayor-Gonzalez, Allan Gopez, Elaine Hsu, Wei Gu, Steve Miller, Debra A. Wadford, and Charles Y. Chiu	Human	Original	N/A	N/A			Travel on Grand Princess cruise ship, San Francisco->Mexico, 2/11-2/22		Illumina NextSeq (MSSPE enrichment)	Geneious 11.1.3	89x	Multiple NNNs (0.25% of overall sequence) with a 4 nucleotide gap when compared to the reference sequence
EPI_ISL_413558	D	hCoV-19/USA/CA-CDPH-UC2/2020	2020-02-27	North America	USA	California	Solano County		Chiu Laboratory, UCSF-Abbott Viral Diagnostics and Discovery Center, University of California, San Francisco	Xianding Deng, Scot Federman, Guixia Yu, Chao-Yang Pan, Hugo Guevara, Alicia Sotomayor-Gonzalez, Allan Gopez, Wei Gu, Steve Miller, Debra A. Wadford, and Charles Y. Chiu	Human	Original	N/A	N/A	Nasopharyngeal swab, oropharyngeal swab				Illumina NextSeq (+MSSPE enrichment)	Geneious 11.1.3	213x	Multiple NNNs (0.13% of overall sequence)
EPI_ISL_413559	D	hCoV-19/USA/CA-CDPH-UC3/2020	2020-02-27	North America	USA	California	Solano County		Chiu Laboratory, UCSF-Abbott Viral Diagnostics and Discovery Center, University of California, San Francisco	Xianding Deng, Scot Federman, Guixia Yu, Chao-Yang Pan, Hugo Guevara, Alicia Sotomayor-Gonzalez, Allan Gopez, Wei Gu, Steve Miller, Debra A. Wadford, and Charles Y. Chiu	Human	Original	N/A	N/A			Health care worker		Illumina NextSeq (+MSSPE enrichment)	Geneioux 11.1.3	120x	Multiple NNNs (0.26% of overall sequence) with a 7 nucleotide gap when compared to the reference sequence
EPI_ISL_413560	D	hCoV-19/USA/WA-S3/2020	2020-02-28	North America	USA	Washington			Seattle Flu Study	Chu et al	Human	Original	N/A	N/A	Mid-Turbinate nasal swab				Illumina Nextseq	Seattle Flu Assembly Pipeline	7,655x	Multiple NNNs (0.12% of overall sequence)
EPI_ISL_413561	D	hCoV-19/USA/CA-CDPH-UC4/2020	2020-02-27	North America	USA	California	Solano County		Chiu Laboratory, UCSF-Abbott Viral Diagnostics and Discovery Center, University of California, San Francisco	Xianding Deng, Scot Federman, Guixia Yu, Chao-Yang Pan, Hugo Guevara, Alicia Sotomayor-Gonzalez, Allan Gopez, Wei Gu, Steve Miller, Debra A. Wadford, and Charles Y. Chiu	Human	Original	N/A	N/A	Nasopharyngeal swab		Health care worker		Illumina NextSeq (+MSSPE enrichment)	Geneious 11.1.3	124x	Multiple NNNs (0.35% of overall sequence). Gap of 20 nucleotides when compared to the reference sequence
EPI_ISL_413562	D	hCoV-19/USA/WA11-UW7/2020	2020-03-02	North America	USA	Washington			UW Virology Lab	Pavitra Roychoudhury, Hong Xie, Keith Jerome, Alexander Greninger	Human	Original	N/A	N/A					Illumina Nextseq	Geneious Prime 2020.0.5		One stretch of NNNs (0.45% of overall sequence) with 9 nucleotide substitutions
EPI_ISL_413563	D	hCoV-19/USA/WA12-UW8/2020	2020-03-03	North America	USA	Washington			UW Virology Lab	Pavitra Roychoudhury, Hong Xie, Keith Jerome, Alexander Greninger	Human	Original	N/A	N/A					Illumina NextsSeq	Geneious Prime 2020.0.5	1,500x
EPI_ISL_413564	D	hCoV-19/Netherlands/Andel_1365066/2020	2020-03-01	Europe	Netherlands	Andel			Erasmus Medical Center	David Nieuwenhuijse, Bas Oude Munnink, Reina Sikkema, Claudia Schapendonk, Irina Chestakova, Anne van der Linden, Mark Pronk, Pascal Lexmond, Corien Swaan, Manon Haverkate, Madelief Mollers, Mart Stein, Sandra Kengne Kamga Mobou, Jeroen van Kampen, Jolanda Voermans, Aura Timen, Corine GeurtsvanKessel, Annemiek van der Eijk, Richard Molenkamp, Marion Koopmans, on behalf of the Dutch national COVID…	Human	Original	N/A	N/A					Nanopore		30x	One stretch of NNNs (0.67%). Gap of 3 nucleotides when compared to reference sequence.
EPI_ISL_413565	G	hCoV-19/Netherlands/Berlicum_1363564/2020	2020-02-24	Europe	Netherlands	Berlicum			Erasmus Medical Center	David Nieuwenhuijse, Bas Oude Munnink, Reina Sikkema, Claudia Schapendonk, Irina Chestakova, Anne van der Linden, Mark Pronk, Pascal Lexmond, Corien Swaan, Manon Haverkate, Madelief Mollers, Mart Stein, Sandra Kengne Kamga Mobou, Jeroen van Kampen, Jolanda Voermans, Aura Timen, Corine GeurtsvanKessel, Annemiek van der Eijk, Richard Molenkamp, Marion Koopmans, on behalf of the Dutch national COVID…	Human	Original	N/A	N/A					Nanopore		30x	Multiple stretches of NNNs (1.97% of overall sequence)
EPI_ISL_413566	G	hCoV-19/Netherlands/Blaricum_1364780/2020	2020-03-02	Europe	Netherlands	Blaricum			Erasmus Medical Center	David Nieuwenhuijse, Bas Oude Munnink, Reina Sikkema, Claudia Schapendonk, Irina Chestakova, Anne van der Linden, Mark Pronk, Pascal Lexmond, Corien Swaan, Manon Haverkate, Madelief Mollers, Mart Stein, Sandra Kengne Kamga Mobou, Jeroen van Kampen, Jolanda Voermans, Aura Timen, Corine GeurtsvanKessel, Annemiek van der Eijk, Richard Molenkamp, Marion Koopmans, on behalf of the Dutch national COVID…	Human	Original	N/A	N/A					Nanopore		30x
EPI_ISL_413567	D	hCoV-19/Netherlands/Coevorden_1363618/2020	2020	Europe	Netherlands	Coevorden			Erasmus Medical Center	David Nieuwenhuijse, Bas Oude Munnink, Reina Sikkema, Claudia Schapendonk, Irina Chestakova, Anne van der Linden, Mark Pronk, Pascal Lexmond, Corien Swaan, Manon Haverkate, Madelief Mollers, Mart Stein, Sandra Kengne Kamga Mobou, Jeroen van Kampen, Jolanda Voermans, Aura Timen, Corine GeurtsvanKessel, Annemiek van der Eijk, Richard Molenkamp, Marion Koopmans, on behalf of the Dutch national COVID…	Human	Original	N/A	N/A					Nanopore		30x	Multiple stretches of NNNs (1.51% of overall sequence). Gap of 3 nucleotides when compared to the reference sequence.
EPI_ISL_413568	D	hCoV-19/Netherlands/Dalen_1363624/2020	2020-03-01	Europe	Netherlands	Dalen			Erasmus Medical Center	David Nieuwenhuijse, Bas Oude Munnink, Reina Sikkema, Claudia Schapendonk, Irina Chestakova, Anne van der Linden, Mark Pronk, Pascal Lexmond, Corien Swaan, Manon Haverkate, Madelief Mollers, Mart Stein, Sandra Kengne Kamga Mobou, Jeroen van Kampen, Jolanda Voermans, Aura Timen, Corine GeurtsvanKessel, Annemiek van der Eijk, Richard Molenkamp, Marion Koopmans, on behalf of the Dutch national COVID…	Human	Original	N/A	N/A					Nanopore		30x	Single stretch of NNNs (0.67%). Gap of 3 nucleotides when compared to reference sequence.
EPI_ISL_413569	G	hCoV-19/Netherlands/Delft_1363424/2020	2020-02-28	Europe	Netherlands	Delft			Erasmus Medical Center	David Nieuwenhuijse, Bas Oude Munnink, Reina Sikkema, Claudia Schapendonk, Irina Chestakova, Anne van der Linden, Mark Pronk, Pascal Lexmond, Corien Swaan, Manon Haverkate, Madelief Mollers, Mart Stein, Sandra Kengne Kamga Mobou, Jeroen van Kampen, Jolanda Voermans, Aura Timen, Corine GeurtsvanKessel, Annemiek van der Eijk, Richard Molenkamp, Marion Koopmans, on behalf of the Dutch national COVID…	Human	Original	N/A	N/A					Nanopore		30x	Multiples stretches of NNNs (1.48% of overall sequence)
EPI_ISL_413570	G	hCoV-19/Netherlands/Diemen_1363454/2020	2020-02-28	Europe	Netherlands	Diemen			Erasmus Medical Center	David Nieuwenhuijse, Bas Oude Munnink, Reina Sikkema, Claudia Schapendonk, Irina Chestakova, Anne van der Linden, Mark Pronk, Pascal Lexmond, Corien Swaan, Manon Haverkate, Madelief Mollers, Mart Stein, Sandra Kengne Kamga Mobou, Jeroen van Kampen, Jolanda Voermans, Aura Timen, Corine GeurtsvanKessel, Annemiek van der Eijk, Richard Molenkamp, Marion Koopmans, on behalf of the Dutch national COVID…	Human	Original	N/A	N/A					Nanopore		30x	Multiple stretches of NNNs (1.48% of overall sequence). Several single nucleotide substitutions when compared to reference sequence
EPI_ISL_413571	G	hCoV-19/Netherlands/Eindhoven_1363782/2020	2020-03-02	Europe	Netherlands	Eindhoven			Erasmus Medical Center	David Nieuwenhuijse, Bas Oude Munnink, Reina Sikkema, Claudia Schapendonk, Irina Chestakova, Anne van der Linden, Mark Pronk, Pascal Lexmond, Corien Swaan, Manon Haverkate, Madelief Mollers, Mart Stein, Sandra Kengne Kamga Mobou, Jeroen van Kampen, Jolanda Voermans, Aura Timen, Corine GeurtsvanKessel, Annemiek van der Eijk, Richard Molenkamp, Marion Koopmans, on behalf of the Dutch national COVID…	Human	Original	N/A	N/A					Nanopore		30x	Single stretch of NNNs (0.67%)
EPI_ISL_413572	G	hCoV-19/Netherlands/Haarlem_1363688/2020	2020-03-01	Europe	Netherlands	Haarlem			Erasmus Medical Center	David Nieuwenhuijse, Bas Oude Munnink, Reina Sikkema, Claudia Schapendonk, Irina Chestakova, Anne van der Linden, Mark Pronk, Pascal Lexmond, Corien Swaan, Manon Haverkate, Madelief Mollers, Mart Stein, Sandra Kengne Kamga Mobou, Jeroen van Kampen, Jolanda Voermans, Aura Timen, Corine GeurtsvanKessel, Annemiek van der Eijk, Richard Molenkamp, Marion Koopmans, on behalf of the Dutch national COVID…	Human	Original	N/A	N/A					Nanopore		30x
EPI_ISL_413573	D	hCoV-19/Netherlands/Hardinxveld_Giessendam_1364806/2020	2020-03-02	Europe	Netherlands	Hardinxveld Giessendam			Erasmus Medical Center	David Nieuwenhuijse, Bas Oude Munnink, Reina Sikkema, Claudia Schapendonk, Irina Chestakova, Anne van der Linden, Mark Pronk, Pascal Lexmond, Corien Swaan, Manon Haverkate, Madelief Mollers, Mart Stein, Sandra Kengne Kamga Mobou, Jeroen van Kampen, Jolanda Voermans, Aura Timen, Corine GeurtsvanKessel, Annemiek van der Eijk, Richard Molenkamp, Marion Koopmans, on behalf of the Dutch national COVID…	Human	Original	N/A	N/A					Nanopore		30x	Gap of 3 nucleotides when compared with reference sequence.
EPI_ISL_413574	G	hCoV-19/Netherlands/Helmond_1363548/2020	2020-03-02	Europe	Netherlands	Helmond			Erasmus Medical Center	David Nieuwenhuijse, Bas Oude Munnink, Reina Sikkema, Claudia Schapendonk, Irina Chestakova, Anne van der Linden, Mark Pronk, Pascal Lexmond, Corien Swaan, Manon Haverkate, Madelief Mollers, Mart Stein, Sandra Kengne Kamga Mobou, Jeroen van Kampen, Jolanda Voermans, Aura Timen, Corine GeurtsvanKessel, Annemiek van der Eijk, Richard Molenkamp, Marion Koopmans, on behalf of the Dutch national COVID…	Human	Original	N/A	N/A					Nanopore		30x	Single stretch of NNNs (0.67%)
EPI_ISL_413575	G	hCoV-19/NetherlandsL/Houten_1363498/2020	2020-03-02	Europe	Netherlands	Houten			Erasmus Medical Center	David Nieuwenhuijse, Bas Oude Munnink, Reina Sikkema, Claudia Schapendonk, Irina Chestakova, Anne van der Linden, Mark Pronk, Pascal Lexmond, Corien Swaan, Manon Haverkate, Madelief Mollers, Mart Stein, Sandra Kengne Kamga Mobou, Jeroen van Kampen, Jolanda Voermans, Aura Timen, Corine GeurtsvanKessel, Annemiek van der Eijk, Richard Molenkamp, Marion Koopmans, on behalf of the Dutch national COVID…	Human	Original	N/A	N/A					Nanopore		30x	Multiple stretches of NNNs (1.48% of overall sequence)
EPI_ISL_413576	D	hCoV-19/Netherlands/Loon_op_zand_1363512/2020	2020-02-29	Europe	Netherlands	Loon op zand			Erasmus Medical Center	David Nieuwenhuijse, Bas Oude Munnink, Reina Sikkema, Claudia Schapendonk, Irina Chestakova, Anne van der Linden, Mark Pronk, Pascal Lexmond, Corien Swaan, Manon Haverkate, Madelief Mollers, Mart Stein, Sandra Kengne Kamga Mobou, Jeroen van Kampen, Jolanda Voermans, Aura Timen, Corine GeurtsvanKessel, Annemiek van der Eijk, Richard Molenkamp, Marion Koopmans, on behalf of the Dutch national COVID…	Human	Original	N/A	N/A					Nanopore		30x	Multiple stretches of NNNs (1.51% of overall sequence). Gap of 3 nucleotides when compared to reference sequence.
EPI_ISL_413577	D	hCoV-19/Netherlands/Naarden_1364774/2020	2020-03-02	Europe	Netherlands	Naarden			Erasmus Medical Center	David Nieuwenhuijse, Bas Oude Munnink, Reina Sikkema, Claudia Schapendonk, Irina Chestakova, Anne van der Linden, Mark Pronk, Pascal Lexmond, Corien Swaan, Manon Haverkate, Madelief Mollers, Mart Stein, Sandra Kengne Kamga Mobou, Jeroen van Kampen, Jolanda Voermans, Aura Timen, Corine GeurtsvanKessel, Annemiek van der Eijk, Richard Molenkamp, Marion Koopmans, on behalf of the Dutch national COVID…	Human	Original	N/A	N/A					Nanopore		30x	Gap of 3 nucleotides when compared to reference sequence.
EPI_ISL_413578	D	hCoV-19/Netherlands/Nieuwendijk_1363582/2020	2020-03-01	Europe	Netherlands	Nieuwendijk			Erasmus Medical Center	David Nieuwenhuijse, Bas Oude Munnink, Reina Sikkema, Claudia Schapendonk, Irina Chestakova, Anne van der Linden, Mark Pronk, Pascal Lexmond, Corien Swaan, Manon Haverkate, Madelief Mollers, Mart Stein, Sandra Kengne Kamga Mobou, Jeroen van Kampen, Jolanda Voermans, Aura Timen, Corine GeurtsvanKessel, Annemiek van der Eijk, Richard Molenkamp, Marion Koopmans, on behalf of the Dutch national COVID…	Human	Original	N/A	N/A					Nanopore		30x	Multiple stretches of NNNs (2.49% of overall sequence). Gap of 3 nucleotides when compared to the reference sequence.
EPI_ISL_413579	G	hCoV-19/Netherlands/Nootdorp_1364222/2020	2020-03-03	Europe	Netherlands	Nootdorp			Erasmus Medical Center	David Nieuwenhuijse, Bas Oude Munnink, Reina Sikkema, Claudia Schapendonk, Irina Chestakova, Anne van der Linden, Mark Pronk, Pascal Lexmond, Corien Swaan, Manon Haverkate, Madelief Mollers, Mart Stein, Sandra Kengne Kamga Mobou, Jeroen van Kampen, Jolanda Voermans, Aura Timen, Corine GeurtsvanKessel, Annemiek van der Eijk, Richard Molenkamp, Marion Koopmans, on behalf of the Dutch national COVID…	Human	Original	N/A	N/A					Nanopore		30x
EPI_ISL_413580	D	hCoV-19/Netherlands/Oisterwijk_1364072/2020	2020-03-02	Europe	Netherlands	Oisterwijk			Erasmus Medical Center	David Nieuwenhuijse, Bas Oude Munnink, Reina Sikkema, Claudia Schapendonk, Irina Chestakova, Anne van der Linden, Mark Pronk, Pascal Lexmond, Corien Swaan, Manon Haverkate, Madelief Mollers, Mart Stein, Sandra Kengne Kamga Mobou, Jeroen van Kampen, Jolanda Voermans, Aura Timen, Corine GeurtsvanKessel, Annemiek van der Eijk, Richard Molenkamp, Marion Koopmans, on behalf of the Dutch national COVID…	Human	Original	N/A	N/A					Nanopore		30x	Gap of 3 nucleotides when compared to the reference sequence.
EPI_ISL_413581	D	hCoV-19/Netherlands/Oss_1363500/2020	2020-02-29	Europe	Netherlands	Oss			Erasmus Medical Center	David Nieuwenhuijse, Bas Oude Munnink, Reina Sikkema, Claudia Schapendonk, Irina Chestakova, Anne van der Linden, Mark Pronk, Pascal Lexmond, Corien Swaan, Manon Haverkate, Madelief Mollers, Mart Stein, Sandra Kengne Kamga Mobou, Jeroen van Kampen, Jolanda Voermans, Aura Timen, Corine GeurtsvanKessel, Annemiek van der Eijk, Richard Molenkamp, Marion Koopmans, on behalf of the Dutch national COVID…	Human	Original	N/A	N/A					Nanopore		30x	Multiple stretches of NNNs (2.15% of overall sequence) may have issues of quality due to low coverage/depth/technical issues. Gap of 3 nucleotides when compared to the reference sequence.
EPI_ISL_413582	D	hCoV-19/Netherlands/Rotterdam_1363790/2020	2020-03-01	Europe	Netherlands	Rotterdam			Erasmus Medical Center	David Nieuwenhuijse, Bas Oude Munnink, Reina Sikkema, Claudia Schapendonk, Irina Chestakova, Anne van der Linden, Mark Pronk, Pascal Lexmond, Corien Swaan, Manon Haverkate, Madelief Mollers, Mart Stein, Sandra Kengne Kamga Mobou, Jeroen van Kampen, Jolanda Voermans, Aura Timen, Corine GeurtsvanKessel, Annemiek van der Eijk, Richard Molenkamp, Marion Koopmans, on behalf of the Dutch national COVID…	Human	Original	N/A	N/A					Nanopore		30x	Gap of 3 nucleotides when compared to the reference sequence.
EPI_ISL_413583	D	hCoV-19/Netherlands/Rotterdam_1364040/2020	2020-03-02	Europe	Netherlands	Rotterdam			Erasmus Medical Center	David Nieuwenhuijse, Bas Oude Munnink, Reina Sikkema, Claudia Schapendonk, Irina Chestakova, Anne van der Linden, Mark Pronk, Pascal Lexmond, Corien Swaan, Manon Haverkate, Madelief Mollers, Mart Stein, Sandra Kengne Kamga Mobou, Jeroen van Kampen, Jolanda Voermans, Aura Timen, Corine GeurtsvanKessel, Annemiek van der Eijk, Richard Molenkamp, Marion Koopmans, on behalf of the Dutch national COVID…	Human	Original	N/A	N/A					Nanopore		30x	Gap of 3 nucleotides when compared to the reference sequence.
EPI_ISL_413584	G	hCoV-19/Netherlands/Rotterdam_1364740/2020	2020-03-03	Europe	Netherlands	Rotterdam			Erasmus Medical Center	David Nieuwenhuijse, Bas Oude Munnink, Reina Sikkema, Claudia Schapendonk, Irina Chestakova, Anne van der Linden, Mark Pronk, Pascal Lexmond, Corien Swaan, Manon Haverkate, Madelief Mollers, Mart Stein, Sandra Kengne Kamga Mobou, Jeroen van Kampen, Jolanda Voermans, Aura Timen, Corine GeurtsvanKessel, Annemiek van der Eijk, Richard Molenkamp, Marion Koopmans, on behalf of the Dutch national COVID…	Human	Original	N/A	N/A					Nanopore		30x
EPI_ISL_413585	D	hCoV-19/Netherlands/Tilburg_/2020	2020	Europe	Netherlands	Tilburg			Erasmus Medical Center	David Nieuwenhuijse, Bas Oude Munnink, Reina Sikkema, Claudia Schapendonk, Irina Chestakova, Anne van der Linden, Mark Pronk, Pascal Lexmond, Corien Swaan, Manon Haverkate, Madelief Mollers, Mart Stein, Sandra Kengne Kamga Mobou, Jeroen van Kampen, Jolanda Voermans, Aura Timen, Corine GeurtsvanKessel, Annemiek van der Eijk, Richard Molenkamp, Marion Koopmans, on behalf of the Dutch national COVID…	Human	Original	N/A	N/A					Nanopore		30x	Multiple stretches of NNNs (2.25% of overall sequence). Gap of 3 nucleotides when compared to the reference sequence.
EPI_ISL_413586	D	hCoV-19/Netherlands/Tilburg_1363354/2020	2020-02-27	Europe	Netherlands	Tilburg			Erasmus Medical Center	David Nieuwenhuijse, Bas Oude Munnink, Reina Sikkema, Claudia Schapendonk, Irina Chestakova, Anne van der Linden, Mark Pronk, Pascal Lexmond, Corien Swaan, Manon Haverkate, Madelief Mollers, Mart Stein, Sandra Kengne Kamga Mobou, Jeroen van Kampen, Jolanda Voermans, Aura Timen, Corine GeurtsvanKessel, Annemiek van der Eijk, Richard Molenkamp, Marion Koopmans, on behalf of the Dutch national COVID…	Human	Original	N/A	N/A					Nanopore		30x	Multiple stretches of NNNs (3.32% of overall sequence). Gap of 3 nucleotides when compared to the reference sequence.
EPI_ISL_413587	G	hCoV-19/Netherlands/Tilburg_1364286/2020	2020-03-03	Europe	Netherlands	Tilburg			Erasmus Medical Center	David Nieuwenhuijse, Bas Oude Munnink, Reina Sikkema, Claudia Schapendonk, Irina Chestakova, Anne van der Linden, Mark Pronk, Pascal Lexmond, Corien Swaan, Manon Haverkate, Madelief Mollers, Mart Stein, Sandra Kengne Kamga Mobou, Jeroen van Kampen, Jolanda Voermans, Aura Timen, Corine GeurtsvanKessel, Annemiek van der Eijk, Richard Molenkamp, Marion Koopmans, on behalf of the Dutch national COVID…	Human	Original	N/A	N/A					Nanopore		30x
EPI_ISL_413588	G	hCoV-19/Netherlands/Utrecht_1363564/2020	2020-03-01	Europe	Netherlands	Utrecht			Erasmus Medical Center	David Nieuwenhuijse, Bas Oude Munnink, Reina Sikkema, Claudia Schapendonk, Irina Chestakova, Anne van der Linden, Mark Pronk, Pascal Lexmond, Corien Swaan, Manon Haverkate, Madelief Mollers, Mart Stein, Sandra Kengne Kamga Mobou, Jeroen van Kampen, Jolanda Voermans, Aura Timen, Corine GeurtsvanKessel, Annemiek van der Eijk, Richard Molenkamp, Marion Koopmans, on behalf of the Dutch national COVID…	Human	Original	N/A	N/A					Nanopore		30x	Single stretch of NNNs (0.67% of overall sequence)
EPI_ISL_413589	G	hCoV-19/Netherlands/Utrecht_1363628/2020	2020-03-01	Europe	Netherlands	Utrecht			Erasmus Medical Center	David Nieuwenhuijse, Bas Oude Munnink, Reina Sikkema, Claudia Schapendonk, Irina Chestakova, Anne van der Linden, Mark Pronk, Pascal Lexmond, Corien Swaan, Manon Haverkate, Madelief Mollers, Mart Stein, Sandra Kengne Kamga Mobou, Jeroen van Kampen, Jolanda Voermans, Aura Timen, Corine GeurtsvanKessel, Annemiek van der Eijk, Richard Molenkamp, Marion Koopmans, on behalf of the Dutch national COVID…	Human	Original	N/A	N/A					Nanopore		30x
EPI_ISL_413590	D	hCoV-19/Netherlands/Utrecht_1364066/2020	2020-03-02	Europe	Netherlands	Utrecht			Erasmus Medical Center	David Nieuwenhuijse, Bas Oude Munnink, Reina Sikkema, Claudia Schapendonk, Irina Chestakova, Anne van der Linden, Mark Pronk, Pascal Lexmond, Corien Swaan, Manon Haverkate, Madelief Mollers, Mart Stein, Sandra Kengne Kamga Mobou, Jeroen van Kampen, Jolanda Voermans, Aura Timen, Corine GeurtsvanKessel, Annemiek van der Eijk, Richard Molenkamp, Marion Koopmans, on behalf of the Dutch national COVID…	Human	Original	N/A	N/A					Nanopore		30x	Gap of 3 nucleotides when compared to the reference sequence.
EPI_ISL_413591	G	hCoV-19/Netherlands/Zeewolde_1365080/2020	2020-03-02	Europe	Netherlands	Zeewolde			Erasmus Medical Center	David Nieuwenhuijse, Bas Oude Munnink, Reina Sikkema, Claudia Schapendonk, Irina Chestakova, Anne van der Linden, Mark Pronk, Pascal Lexmond, Corien Swaan, Manon Haverkate, Madelief Mollers, Mart Stein, Sandra Kengne Kamga Mobou, Jeroen van Kampen, Jolanda Voermans, Aura Timen, Corine GeurtsvanKessel, Annemiek van der Eijk, Richard Molenkamp, Marion Koopmans, on behalf of the Dutch national COVID…	Human	Original	N/A	N/A					Nanopore		30x
EPI_ISL_413592	G	hCoV-19/Taiwan/NTU03/2020	2020-03-02	Asia	Taiwan	Taipei			Microbial Genomics Core Lab, National Taiwan University Centers of Genomic and Precision Medicine	Shiou-Hwei Yeh, You-Yu Lin, Ya-Yun Lai, Chiao-Ling Li, Shan-Chwen Chang, Pei-Jer Chen, Sui-Yuan Chang	Human	VeroE6	F	66	Throat swab		Patient travelling to Dubai (1/29/2020-2/10/2020) and Egypt (2/11/2020-2/21/2020)		Sanger
EPI_ISL_413593	G	hCoV-19/Luxembourg/Lux1/2020	2020-02-29	Europe	Luxembourg				Erasmus Medical Center	David Nieuwenhuijse, Bas Oude Munnink, Reina Sikkema, Claudia Schapendonk, Irina Chestakova, Anne van der Linden, Mark Pronk, Pascal Lexmond, T. Abdelrahman, G. Fournier, J. Mossong, T. Nguyen, Jeroen van Kampen, Jolanda Voermans, Corine GeurtsvanKessel, Annemiek van der Eijk, Richard Molenkamp, Marion Koopmans, on behalf of the Dutch national COVID-19 response team.	Human	Original	N/A	N/A					Nanopore		30x
EPI_ISL_413594	D	hCoV-19/Australia/NSW08/2020	2020-02-28	Oceania	Australia	NSW	Sydney		NSW Health Pathology - Institute of Clinical Pathology and Medical Research; Westmead Hospital; University of Sydney	Rockett R, Eden J-S, Lam C, Gray K, Timms, V, Gall, M, Alicia, A, Carter I, Rahman H, Holmes EC, , O’Sullivan MV, Sintchenko V, Chen SC, Maddocks S, Kok J and Dwyer DE for the 2019-nCoV Study Group*	Human	Original	M	53	Oro-pharyngeal swab	Recovering			Illumina	Geneious Prime 2020.0.5	x384
EPI_ISL_413595	D	hCoV-19/Australia/NSW09/2020	2020-02-28	Oceania	Australia	NSW	Sydney		NSW Health Pathology - Institute of Clinical Pathology and Medical Research; Westmead Hospital; University of Sydney	Rockett R, Eden J-S, Lam C, Gray K, Timms, V, Gall, M, Carter I, Rahman H, Holmes EC, O’Sullivan MV, Sintchenko V, Chen SC, Maddocks S, Kok J and Dwyer DE for the 2019-nCoV Study Group*	Human	Original	F	60	Nasopharyngeal aspirat	Recovering			Illumina	Geneious Prime	293x
EPI_ISL_413596	D	hCoV-19/Australia/NSW10/2020	2020-03-02	Oceania	Australia	NSW	Sydney		NSW Health Pathology - Institute of Clinical Pathology and Medical Research; Westmead Hospital; University of Sydney	Lam C, Eden J-S, Rockett R, Gray K, Timms, V, Gall, M, Carter I, Rahman H, Holmes EC, O’Sullivan MV, Sintchenko V, Chen SC, Maddocks S, Kok J and Dwyer DE for the 2019-nCoV Study Group*	Human	Original	F	62	Nasopharyngeal aspirat	Recovering			Illumina	Geneious Prime	672x	1 Y in the sequence
EPI_ISL_413597	D	hCoV-19/Australia/NSW11/2020	2020-03-02	Oceania	Australia	NSW	Sydney				Human	Original	M	38	Oro-pharyngeal swab	Recovering			Illumina	Geneious Prime	396x
EPI_ISL_413598	D	hCoV-19/Australia/NSW12/2020	2020-03-04	Oceania	Australia	NSW	Sydney		NSW Health Pathology - Institute of Clinical Pathology and Medical Research; Westmead Hospital; University of Sydney	Gray K, Eden J-S, Lam C, Rockett R, Timms, V, Gall, M, Carter I, Rahman H, Holmes EC, O’Sullivan MV, Sintchenko V, Chen SC, Maddocks S, Kok J and Dwyer DE for the 2019-nCoV Study Group*	Human	Original	M	31	Oro-pharyngeal swab	Recovering			Illumina	Geneious Prime	449x
EPI_ISL_413599	D	hCoV-19/Australia/NSW13/2020	2020-03-04	Oceania	Australia	NSW	Sydney		NSW Health Pathology - Institute of Clinical Pathology and Medical Research; Westmead Hospital; University of Sydney	Timms, V, Eden J-S, Lam C, Gray K, Rockett R, Gall, M, Carter I, Rahman H, Holmes EC, O’Sullivan MV, Sintchenko V, Chen SC, Maddocks S, Kok J and Dwyer DE for the 2019-nCoV Study Group*	Human	Original	M	81	Oro-pharyngeal swab	Recovering			Illumina	Geneious Prime	457x	1 Y in the sequence
EPI_ISL_413600	D	hCoV-19/Australia/NSW14/2020	2020-03-03	Oceania	Australia	NSW	Sydney		NSW Health Pathology - Institute of Clinical Pathology and Medical Research; Westmead Hospital; University of Sydney	Gall, M, Eden J-S, Lam C, Gray K, Timms, V, Rockett R, Carter I, Rahman H, Holmes EC, O’Sullivan MV, Sintchenko V, Chen SC, Maddocks S, Kok J and Dwyer DE for the 2019-nCoV Study Group*	Human	Original	F	41	Sputum	Recovering			Illumina	Geneious Prime	353x
EPI_ISL_413601	D	hCoV-19/USA/WA13-UW9/2020	2020-03-02	North America	USA	Washington			UW Virology Lab	Pavitra Roychoudhury, Hong Xie, Keith Jerome, Alexander Greninger	Human	Original	N/A	N/A					Illumina NextSeq	Geneious Prime 2020.0.5	61x	Multiple gaps relative to reference sequence (0.8% NNNs)
EPI_ISL_413602	G	hCoV-19/Finland/FIN03032020A/2020	2020-03-03	Europe	Finland	Helsinki			Department of Virology, Faculty of Medicine, University of Helsinki, Helsinki, Finland	Teemu Smura, Hannimari Kallio-Kokko, Olli Vapalahti	Human	Original	M	40					Illumina Miseq	BWA-MEM
EPI_ISL_413603	D	hCoV-19/Finland/FIN03032020B/2020	2020-03-03	Europe	Finland	Helsinki			Department of Virology, Faculty of Medicine, University of Helsinki, Helsinki, Finland	Teemu Smura, Hannimari Kallio-Kokko, Olli Vapalahti	Human	Original	F	55					Illumina Miseq	BWA-MEM
EPI_ISL_413604	G	hCoV-19/Finland/FIN03032020C/2020	2020-03-03	Europe	Finland	Helsinki			Department of Virology, Faculty of Medicine, University of Helsinki, Helsinki, Finland	Teemu Smura, Hannimari Kallio-Kokko, Olli Vapalahti	Human	Original	M	59			ex Italy		Illumina Miseq	BWA-MEM
EPI_ISL_413605	D	hCoV-19/Finland/FIN01032020/2020	2020-03-01	Europe	Finland	Helsinki			Department of Virology, Faculty of Medicine, University of Helsinki, Helsinki, Finland	Teemu Smura, Hannimari Kallio-Kokko, Olli Vapalahti	Human	Original	M	76					Illumina Miseq	BWA-MEM		Multiple stretches of NNNs (1.30% of overall sequence).
EPI_ISL_413606	D	hCoV-19/USA/CruiseA-1/2020	2020-02-17	North America	USA				Pathogen Discovery, Respiratory Viruses Branch, Division of Viral Diseases, Centers for Dieases Control and Prevention	Anna Uehara, Ying Tao, Clinton R. Paden, Krista Queen, Jing Zhang, Yan Li, Mary S. Keckler, Alison S Laufer Halpin, Haibin Wang, Jasmine Padilla, Justin Lee, Christopher A. Elkins, Susan I. Gerber, Suxiang Tong	Human	Original	N/A	N/A	Nasopharyngeal swab
EPI_ISL_413607	D	hCoV-19/USA/CruiseA-2/2020	2020-02-18	North America	USA				Pathogen Discovery, Respiratory Viruses Branch, Division of Viral Diseases, Centers for Dieases Control and Prevention	Anna Uehara, Ying Tao, Clinton R. Paden, Krista Queen, Jing Zhang, Yan Li, Mary S. Keckler, Alison S Laufer Halpin, Haibin Wang, Jasmine Padilla, Justin Lee, Christopher A. Elkins, Susan I. Gerber, Suxiang Tong	Human	Original	N/A	N/A	Nasopharyngeal swab
EPI_ISL_413608	D	hCoV-19/USA/CruiseA-3/2020	2020-02-18	North America	USA				Pathogen Discovery, Respiratory Viruses Branch, Division of Viral Diseases, Centers for Dieases Control and Prevention	Anna Uehara, Ying Tao, Clinton R. Paden, Krista Queen, Jing Zhang, Yan Li, Mary S. Keckler, Alison S Laufer Halpin, Haibin Wang, Jasmine Padilla, Justin Lee, Christopher A. Elkins, Susan I. Gerber, Suxiang Tong	Human	Original	N/A	N/A	Nasopharyngeal swab
EPI_ISL_413609	D	hCoV-19/USA/CruiseA-4/2020	2020-02-21	North America	USA				Pathogen Discovery, Respiratory Viruses Branch, Division of Viral Diseases, Centers for Dieases Control and Prevention	Anna Uehara, Ying Tao, Clinton R. Paden, Krista Queen, Jing Zhang, Yan Li, Mary S. Keckler, Alison S Laufer Halpin, Haibin Wang, Jasmine Padilla, Justin Lee, Christopher A. Elkins, Susan I. Gerber, Suxiang Tong	Human	Original	N/A	N/A	Nasopharyngeal swab
EPI_ISL_413610	D	hCoV-19/USA/CruiseA-5/2020	2020-02-21	North America	USA				Pathogen Discovery, Respiratory Viruses Branch, Division of Viral Diseases, Centers for Dieases Control and Prevention	Anna Uehara, Ying Tao, Clinton R. Paden, Krista Queen, Jing Zhang, Yan Li, Mary S. Keckler, Alison S Laufer Halpin, Haibin Wang, Jasmine Padilla, Justin Lee, Christopher A. Elkins, Susan I. Gerber, Suxiang Tong	Human	Original	N/A	N/A	Oropharyngeal swab
EPI_ISL_413611	D	hCoV-19/USA/CruiseA-6/2020	2020-02-21	North America	USA				Pathogen Discovery, Respiratory Viruses Branch, Division of Viral Diseases, Centers for Dieases Control and Prevention	Anna Uehara, Ying Tao, Clinton R. Paden, Krista Queen, Jing Zhang, Yan Li, Mary S. Keckler, Alison S Laufer Halpin, Haibin Wang, Jasmine Padilla, Justin Lee, Christopher A. Elkins, Susan I. Gerber, Suxiang Tong	Human	Original	N/A	N/A	Nasopharyngeal swab
EPI_ISL_413612	D	hCoV-19/USA/CruiseA-7/2020	2020-02-17	North America	USA				Pathogen Discovery, Respiratory Viruses Branch, Division of Viral Diseases, Centers for Dieases Control and Prevention	Ying Tao, Clinton R. Paden, Krista Queen, Anna Uehara, Jing Zhang, Yan Li, Haibin Wang, Shifaq Kamili, Xiaoyan Lu, Brian Lynch, Senthil Kumar K. Sakthivel, Brett L. Whitaker, Lijuan Wang, Janna' R. Murray, Jasmine Padilla, Justin Lee, Susan I. Gerber, Stephen Lindstrom, Suxiang Tong	Human	Original	N/A	N/A	Nasopharyngeal swab
EPI_ISL_413613	D	hCoV-19/USA/CruiseA-8/2020	2020-02-17	North America	USA				Pathogen Discovery, Respiratory Viruses Branch, Division of Viral Diseases, Centers for Dieases Control and Prevention	Ying Tao, Clinton R. Paden, Krista Queen, Anna Uehara, Jing Zhang, Yan Li, Haibin Wang, Shifaq Kamili, Xiaoyan Lu, Brian Lynch, Senthil Kumar K. Sakthivel, Brett L. Whitaker, Lijuan Wang, Janna' R. Murray, Jasmine Padilla, Justin Lee, Susan I. Gerber, Stephen Lindstrom, Suxiang Tong	Human	Original	N/A	N/A	Nasopharyngeal swab
EPI_ISL_413614	D	hCoV-19/USA/CruiseA-9/2020	2020-02-17	North America	USA				Pathogen Discovery, Respiratory Viruses Branch, Division of Viral Diseases, Centers for Dieases Control and Prevention	Ying Tao, Clinton R. Paden, Krista Queen, Anna Uehara, Jing Zhang, Yan Li, Haibin Wang, Shifaq Kamili, Xiaoyan Lu, Brian Lynch, Senthil Kumar K. Sakthivel, Brett L. Whitaker, Lijuan Wang, Janna' R. Murray, Jasmine Padilla, Justin Lee, Susan I. Gerber, Stephen Lindstrom, Suxiang Tong	Human	Original	N/A	N/A	Nasopharyngeal swab
EPI_ISL_413615	D	hCoV-19/USA/CruiseA-10/2020	2020-02-17	North America	USA				Pathogen Discovery, Respiratory Viruses Branch, Division of Viral Diseases, Centers for Dieases Control and Prevention	Ying Tao, Clinton R. Paden, Krista Queen, Anna Uehara, Jing Zhang, Yan Li, Haibin Wang, Shifaq Kamili, Xiaoyan Lu, Brian Lynch, Senthil Kumar K. Sakthivel, Brett L. Whitaker, Lijuan Wang, Janna' R. Murray, Jasmine Padilla, Justin Lee, Susan I. Gerber, Stephen Lindstrom, Suxiang Tong	Human	Original	N/A	N/A	Nasopharyngeal swab
EPI_ISL_413616	D	hCoV-19/USA/CruiseA-11/2020	2020-02-17	North America	USA				Pathogen Discovery, Respiratory Viruses Branch, Division of Viral Diseases, Centers for Dieases Control and Prevention	Ying Tao, Clinton R. Paden, Krista Queen, Anna Uehara, Jing Zhang, Yan Li, Haibin Wang, Shifaq Kamili, Xiaoyan Lu, Brian Lynch, Senthil Kumar K. Sakthivel, Brett L. Whitaker, Lijuan Wang, Janna' R. Murray, Jasmine Padilla, Justin Lee, Susan I. Gerber, Stephen Lindstrom, Suxiang Tong	Human	Original	N/A	N/A	Nasopharyngeal swab
EPI_ISL_413617	D	hCoV-19/USA/CruiseA-12/2020	2020-02-20	North America	USA				Pathogen Discovery, Respiratory Viruses Branch, Division of Viral Diseases, Centers for Dieases Control and Prevention	Ying Tao, Clinton R. Paden, Krista Queen, Anna Uehara, Jing Zhang, Yan Li, Haibin Wang, Shifaq Kamili, Xiaoyan Lu, Brian Lynch, Senthil Kumar K. Sakthivel, Brett L. Whitaker, Lijuan Wang, Janna' R. Murray, Jasmine Padilla, Justin Lee, Susan I. Gerber, Stephen Lindstrom, Suxiang Tong	Human	Original	N/A	N/A	Oropharyngeal swab
EPI_ISL_413618	D	hCoV-19/USA/CruiseA-13/2020	2020-02-20	North America	USA				Pathogen Discovery, Respiratory Viruses Branch, Division of Viral Diseases, Centers for Dieases Control and Prevention	Clinton R. Paden, Ying Tao, Krista Queen, Anna Uehara, Jing Zhang, Yan Li, Haibin Wang, Shifaq Kamili, Xiaoyan Lu, Brian Lynch, Senthil Kumar K. Sakthivel, Brett L. Whitaker, Lijuan Wang, Janna' R. Murray, Jasmine Padilla, Justin Lee, Susan I. Gerber, Stephen Lindstrom, Suxiang Tong	Human	Original	N/A	N/A	Nasopharyngeal swab
EPI_ISL_413619	D	hCoV-19/USA/CruiseA-14/2020	2020-02-25	North America	USA				Pathogen Discovery, Respiratory Viruses Branch, Division of Viral Diseases, Centers for Dieases Control and Prevention	Clinton R. Paden, Ying Tao, Krista Queen, Anna Uehara, Jing Zhang, Yan Li, Haibin Wang, Shifaq Kamili, Xiaoyan Lu, Brian Lynch, Senthil Kumar K. Sakthivel, Brett L. Whitaker, Lijuan Wang, Janna' R. Murray, Jasmine Padilla, Justin Lee, Susan I. Gerber, Stephen Lindstrom, Suxiang Tong	Human	Original	N/A	N/A	Oropharyngeal swab
EPI_ISL_413620	D	hCoV-19/USA/CruiseA-15/2020	2020-02-18	North America	USA				Pathogen Discovery, Respiratory Viruses Branch, Division of Viral Diseases, Centers for Dieases Control and Prevention	Clinton R. Paden, Ying Tao, Krista Queen, Anna Uehara, Jing Zhang, Yan Li, Haibin Wang, Shifaq Kamili, Xiaoyan Lu, Brian Lynch, Senthil Kumar K. Sakthivel, Brett L. Whitaker, Lijuan Wang, Janna' R. Murray, Jasmine Padilla, Justin Lee, Susan I. Gerber, Stephen Lindstrom, Suxiang Tong	Human	Original	N/A	N/A	Nasopharyngeal swab
EPI_ISL_413621	D	hCoV-19/USA/CruiseA-16/2020	2020-02-18	North America	USA				Pathogen Discovery, Respiratory Viruses Branch, Division of Viral Diseases, Centers for Dieases Control and Prevention	Clinton R. Paden, Ying Tao, Krista Queen, Anna Uehara, Jing Zhang, Yan Li, Haibin Wang, Shifaq Kamili, Xiaoyan Lu, Brian Lynch, Senthil Kumar K. Sakthivel, Brett L. Whitaker, Lijuan Wang, Janna' R. Murray, Jasmine Padilla, Justin Lee, Susan I. Gerber, Stephen Lindstrom, Suxiang Tong	Human	Original	N/A	N/A	Nasopharyngeal swab
EPI_ISL_413622	D	hCoV-19/USA/CruiseA-17/2020	2020-02-24	North America	USA				Pathogen Discovery, Respiratory Viruses Branch, Division of Viral Diseases, Centers for Dieases Control and Prevention	Clinton R. Paden, Ying Tao, Krista Queen, Anna Uehara, Jing Zhang, Yan Li, Haibin Wang, Shifaq Kamili, Xiaoyan Lu, Brian Lynch, Senthil Kumar K. Sakthivel, Brett L. Whitaker, Lijuan Wang, Janna' R. Murray, Jasmine Padilla, Justin Lee, Susan I. Gerber, Stephen Lindstrom, Suxiang Tong	Human	Original	N/A	N/A	Nasopharyngeal swab
EPI_ISL_413623	D	hCoV-19/USA/CruiseA-18/2020	2020-02-24	North America	USA				Pathogen Discovery, Respiratory Viruses Branch, Division of Viral Diseases, Centers for Dieases Control and Prevention	Clinton R. Paden, Ying Tao, Krista Queen, Anna Uehara, Jing Zhang, Yan Li, Haibin Wang, Shifaq Kamili, Xiaoyan Lu, Brian Lynch, Senthil Kumar K. Sakthivel, Brett L. Whitaker, Lijuan Wang, Janna' R. Murray, Jasmine Padilla, Justin Lee, Susan I. Gerber, Stephen Lindstrom, Suxiang Tong	Human	Original	N/A	N/A	Nasopharyngeal swab							Gap of 15 nucleotides when compared to the reference sequence confirmed with Sanger sequencing.
EPI_ISL_413647	G	hCoV-19/Portugal/CV62/2020	2020-03-01	Europe	Portugal				Instituto Nacional de Saude (INSA)	Raquel Guiomar, Inês Costa, Pedro Pechirra, Joana Mendonça, Luís Vieira, Helena Ramos, Joana Isidro, Vítor Borges, João Paulo Gomes	Human	Original	M	60	Naso-Oropharyngeal swab	Hospitalized		Travel association (Italy, Germany)	Illumina	INSaFLU
EPI_ISL_413648	G	hCoV-19/Portugal/CV63/2020	2020-03-01	Europe	Portugal				Instituto Nacional de Saude (INSA)	Raquel Guiomar, Inês Costa, Pedro Pechirra, Joana Mendonça, Luís Vieira, João Tiago Guimarães, Joana Isidro, Vítor Borges, João Paulo Gomes	Human	Original	M	33	Naso-Oropharyngeal swab	Hospitalized		Travel association (Spain)	Illumina	INSaFLU
EPI_ISL_413649	D	hCoV-19/USA/WA14-UW10/2020	2020-03-05	North America	USA	Washington			UW Virology Lab	Pavitra Roychoudhury, Hong Xie, Keith Jerome, Alexander Greninger	Human	Original	N/A	N/A					Illumina NextSeq	Geneious Prime 2020.0.5	88x	Multiple gaps relative to reference sequence (0.2% NNNs) Collection dates may be off by +/- 3 days
EPI_ISL_413650	D	hCoV-19/USA/WA15-UW11/2020	2020-03-05	North America	USA	Washington			UW Virology Lab	Pavitra Roychoudhury, Hong Xie, Keith Jerome, Alexander Greninger	Human	Original	N/A	N/A					Illumina NextSeq	Geneious Prime 2020.0.6	26,213x	Collection dates may be off by +/- 3 days
EPI_ISL_413651	D	hCoV-19/USA/WA16-UW12/2020	2020-03-05	North America	USA	Washington			UW Virology Lab	Pavitra Roychoudhury, Hong Xie, Keith Jerome, Alexander Greninger	Human	Original	N/A	N/A					Illumina NextSeq	Geneious Prime 2020.0.7	21,040x	Collection dates may be off by +/- 3 days
EPI_ISL_413652	D	hCoV-19/USA/WA17-UW13/2020	2020-03-05	North America	USA	Washington			UW Virology Lab	Pavitra Roychoudhury, Hong Xie, Keith Jerome, Alexander Greninger	Human	Original	N/A	N/A					Illumina NextSeq	Geneious Prime 2020.0.8	309x	Multiple gaps relative to reference sequence (0.4% NNNs) Collection dates may be off by +/- 3 days
EPI_ISL_413653	D	hCoV-19/USA/WA18-UW14/2020	2020-03-05	North America	USA	Washington			UW Virology Lab	Pavitra Roychoudhury, Hong Xie, Keith Jerome, Alexander Greninger	Human	Original	N/A	N/A					Illumina NextSeq	Geneious Prime 2020.0.9	9,667x	Collection dates may be off by +/- 3 days
EPI_ISL_413691	D	hCoV-19/China/WF0001/2020	2020-01-01	Asia	China				Weifang Center for Disease Control and Prevention & BGI-Shenzhen	Qing Nie, Xingguang Li, Erik M Volz, Han Fu, Haowei Wang, Xiaoyue Xi, Wei Chen, Dehui Liu, Yingying Chen, Mengmeng Tian, Wei Tan, Junjie Zai, Wanying Sun, Jiandong Li, Junhua Li	Human	Original	N/A	N/A					MGI
EPI_ISL_413692	D	hCoV-19/China/WF0002/2020	2020-01	Asia	China				Weifang Center for Disease Control and Prevention & BGI-Shenzhen	Qing Nie, Xingguang Li, Erik M Volz, Han Fu, Haowei Wang, Xiaoyue Xi, Wei Chen, Dehui Liu, Yingying Chen, Mengmeng Tian, Wei Tan, Junjie Zai, Wanying Sun, Jiandong Li, Junhua Li	Human	Original	N/A	N/A					MGI
EPI_ISL_413693	D	hCoV-19/China/WF0003/2020	2020-01	Asia	China				Weifang Center for Disease Control and Prevention & BGI-Shenzhen	Qing Nie, Xingguang Li, Erik M Volz, Han Fu, Haowei Wang, Xiaoyue Xi, Wei Chen, Dehui Liu, Yingying Chen, Mengmeng Tian, Wei Tan, Junjie Zai, Wanying Sun, Jiandong Li, Junhua Li	Human	Original	N/A	N/A					MGI
EPI_ISL_413694	D	hCoV-19/China/WF0004/2020	2020-01	Asia	China				Weifang Center for Disease Control and Prevention & BGI-Shenzhen	Qing Nie, Xingguang Li, Erik M Volz, Han Fu, Haowei Wang, Xiaoyue Xi, Wei Chen, Dehui Liu, Yingying Chen, Mengmeng Tian, Wei Tan, Junjie Zai, Wanying Sun, Jiandong Li, Junhua Li	Human	Original	N/A	N/A					MGI
EPI_ISL_413697	D	hCoV-19/China/WF0012/2020	2020-02	Asia	China				Weifang Center for Disease Control and Prevention & BGI-Shenzhen	Qing Nie, Xingguang Li, Erik M Volz, Han Fu, Haowei Wang, Xiaoyue Xi, Wei Chen, Dehui Liu, Yingying Chen, Mengmeng Tian, Wei Tan, Junjie Zai, Wanying Sun, Jiandong Li, Junhua Li	Human	Original	N/A	N/A					MGI
EPI_ISL_413711	D	hCoV-19/China/WF0014/2020	2020-02	Asia	China				Weifang Center for Disease Control and Prevention & BGI-Shenzhen	Qing Nie, Xingguang Li, Erik M Volz, Han Fu, Haowei Wang, Xiaoyue Xi, Wei Chen, Dehui Liu, Yingying Chen, Mengmeng Tian, Wei Tan, Junjie Zai, Wanying Sun, Jiandong Li, Junhua Li	Human	Original	N/A	N/A					MGI
EPI_ISL_413729	D	hCoV-19/China/WF0015/2020	2020-02	Asia	China				Weifang Center for Disease Control and Prevention & BGI-Shenzhen	Qing Nie, Xingguang Li, Erik M Volz, Han Fu, Haowei Wang, Xiaoyue Xi, Wei Chen, Dehui Liu, Yingying Chen, Mengmeng Tian, Wei Tan, Junjie Zai, Wanying Sun, Jiandong Li, Junhua Li	Human	Original	N/A	N/A					MGI
EPI_ISL_413746	D	hCoV-19/China/WF0016/2020	2020-02	Asia	China				Weifang Center for Disease Control and Prevention & BGI-Shenzhen	Qing Nie, Xingguang Li, Erik M Volz, Han Fu, Haowei Wang, Xiaoyue Xi, Wei Chen, Dehui Liu, Yingying Chen, Mengmeng Tian, Wei Tan, Junjie Zai, Wanying Sun, Jiandong Li, Junhua Li	Human	Original	N/A	N/A					MGI
EPI_ISL_413748	D	hCoV-19/China/WF0018/2020	2020-02	Asia	China				Weifang Center for Disease Control and Prevention & BGI-Shenzhen	Qing Nie, Xingguang Li, Erik M Volz, Han Fu, Haowei Wang, Xiaoyue Xi, Wei Chen, Dehui Liu, Yingying Chen, Mengmeng Tian, Wei Tan, Junjie Zai, Wanying Sun, Jiandong Li, Junhua Li	Human	Original	N/A	N/A					MGI
EPI_ISL_413749	D	hCoV-19/China/WF0019/2020	2020-02	Asia	China				Weifang Center for Disease Control and Prevention & BGI-Shenzhen	Qing Nie, Xingguang Li, Erik M Volz, Han Fu, Haowei Wang, Xiaoyue Xi, Wei Chen, Dehui Liu, Yingying Chen, Mengmeng Tian, Wei Tan, Junjie Zai, Wanying Sun, Jiandong Li, Junhua Li	Human	Original	N/A	N/A					MGI
EPI_ISL_413750	D	hCoV-19/China/WF0020/2020	2020-02	Asia	China				Weifang Center for Disease Control and Prevention & BGI-Shenzhen	Qing Nie, Xingguang Li, Erik M Volz, Han Fu, Haowei Wang, Xiaoyue Xi, Wei Chen, Dehui Liu, Yingying Chen, Mengmeng Tian, Wei Tan, Junjie Zai, Wanying Sun, Jiandong Li, Junhua Li	Human	Original	N/A	N/A					MGI
EPI_ISL_413751	D	hCoV-19/China/WF0021/2020	2020-02	Asia	China				Weifang Center for Disease Control and Prevention & BGI-Shenzhen	Qing Nie, Xingguang Li, Erik M Volz, Han Fu, Haowei Wang, Xiaoyue Xi, Wei Chen, Dehui Liu, Yingying Chen, Mengmeng Tian, Wei Tan, Junjie Zai, Wanying Sun, Jiandong Li, Junhua Li	Human	Original	N/A	N/A					MGI
EPI_ISL_413752	D	hCoV-19/China/WF0023/2020	2020-02	Asia	China				Weifang Center for Disease Control and Prevention & BGI-Shenzhen	Qing Nie, Xingguang Li, Erik M Volz, Han Fu, Haowei Wang, Xiaoyue Xi, Wei Chen, Dehui Liu, Yingying Chen, Mengmeng Tian, Wei Tan, Junjie Zai, Wanying Sun, Jiandong Li, Junhua Li	Human	Original	N/A	N/A					MGI			Multiple gaps relative to reference sequence
EPI_ISL_413753	D	hCoV-19/China/WF0024/2020	2020-02	Asia	China				Weifang Center for Disease Control and Prevention & BGI-Shenzhen	Qing Nie, Xingguang Li, Erik M Volz, Han Fu, Haowei Wang, Xiaoyue Xi, Wei Chen, Dehui Liu, Yingying Chen, Mengmeng Tian, Wei Tan, Junjie Zai, Wanying Sun, Jiandong Li, Junhua Li	Human	Original	N/A	N/A					MGI			Gap relative to reference sequence
EPI_ISL_413761	D	hCoV-19/China/WF0026/2020	2020-02	Asia	China				Weifang Center for Disease Control and Prevention & BGI-Shenzhen	Qing Nie, Xingguang Li, Erik M Volz, Han Fu, Haowei Wang, Xiaoyue Xi, Wei Chen, Dehui Liu, Yingying Chen, Mengmeng Tian, Wei Tan, Junjie Zai, Wanying Sun, Jiandong Li, Junhua Li	Human	Original	N/A	N/A					MGI
EPI_ISL_413791	D	hCoV-19/China/WF0028/2020	2020-02	Asia	China				Weifang Center for Disease Control and Prevention & BGI-Shenzhen	Qing Nie, Xingguang Li, Erik M Volz, Han Fu, Haowei Wang, Xiaoyue Xi, Wei Chen, Dehui Liu, Yingying Chen, Mengmeng Tian, Wei Tan, Junjie Zai, Wanying Sun, Jiandong Li, Junhua Li	Human	Original	N/A	N/A					MGI
EPI_ISL_413809	D	hCoV-19/China/WF0029/2020	2020-02	Asia	China				Weifang Center for Disease Control and Prevention & BGI-Shenzhen	Qing Nie, Xingguang Li, Erik M Volz, Han Fu, Haowei Wang, Xiaoyue Xi, Wei Chen, Dehui Liu, Yingying Chen, Mengmeng Tian, Wei Tan, Junjie Zai, Wanying Sun, Jiandong Li, Junhua Li	Human	Original	N/A	N/A					MGI
EPI_ISL_413850	D	hCoV-19/Guangdong/GDFS2020054-P0005/2020	2020-02-10	Asia	China	Guangdong			Guangdong Provincial Institution of Public Health	Jing Lu, Louis du Plessis, Liu Zhe, Jiufeng Sun, Sarah François, Huifang Lin, Moritz Kraemer, Jingju Peng, Qianlin Xiong, Runyu Yuan, Lilian Zeng, Pingping Zhou, Chuming Liang, Tao Liu, Wei Li, Juan Su, Huanying Zheng, Kang Min, Song Tie, Bo Peng, Shisong Fang, Wenzhe Su, Kuibiao Li, Ruilin Sun, Ru bai, Xi Tang, Minfeng Liang, Nuno Faria, Josh Quick, Andrew Rambaut, Verity Hill, Wenjun Ma, Nick L…	Human	Original	M	67					metagenomics_BGI	Bowtie2	0.9522121526268268x	Multiple stretches of NNNs (4.78% of overall sequence)
EPI_ISL_413851	D	hCoV-19/Guangdong/2020XN4373-P0039/2020	2020-01-30	Asia	China	Guangdong			Guangdong Provincial Institution of Public Health	Jing Lu, Louis du Plessis, Liu Zhe, Jiufeng Sun, Sarah François, Huifang Lin, Moritz Kraemer, Jingju Peng, Qianlin Xiong, Runyu Yuan, Lilian Zeng, Pingping Zhou, Chuming Liang, Tao Liu, Wei Li, Juan Su, Huanying Zheng, Kang Min, Song Tie, Bo Peng, Shisong Fang, Wenzhe Su, Kuibiao Li, Ruilin Sun, Ru bai, Xi Tang, Minfeng Liang, Nuno Faria, Josh Quick, Andrew Rambaut, Verity Hill, Wenjun Ma, Nick L…	Human	Original	M	30					metagenomics_BGI	Bowtie2	0.9927766444838311x	Stretches of NNNs (0.72% of overall sequence) and non-ATGC characters (Y=1
EPI_ISL_413852	D	hCoV-19/Guangdong/2020XN4433-P0040/2020	2020-01-30	Asia	China	Guangdong			Guangdong Provincial Institution of Public Health	Jing Lu, Louis du Plessis, Liu Zhe, Jiufeng Sun, Sarah François, Huifang Lin, Moritz Kraemer, Jingju Peng, Qianlin Xiong, Runyu Yuan, Lilian Zeng, Pingping Zhou, Chuming Liang, Tao Liu, Wei Li, Juan Su, Huanying Zheng, Kang Min, Song Tie, Bo Peng, Shisong Fang, Wenzhe Su, Kuibiao Li, Ruilin Sun, Ru bai, Xi Tang, Minfeng Liang, Nuno Faria, Josh Quick, Andrew Rambaut, Verity Hill, Wenjun Ma, Nick L…	Human	Original	F	79					metagenomics_BGI	Bowtie2	0.9957863759489014x	Stretches of NNNs (0.42% of overall sequence) and non-ATGC characters (Y=2). May have issues of quality due to low coverage/depth/technical issues.
EPI_ISL_413853	D	hCoV-19/Guangdong/2020XN4243-P0035/2020	2020-01-30	Asia	China	Guangdong			Guangdong Provincial Institution of Public Health	Jing Lu, Louis du Plessis, Liu Zhe, Jiufeng Sun, Sarah François, Huifang Lin, Moritz Kraemer, Jingju Peng, Qianlin Xiong, Runyu Yuan, Lilian Zeng, Pingping Zhou, Chuming Liang, Tao Liu, Wei Li, Juan Su, Huanying Zheng, Kang Min, Song Tie, Bo Peng, Shisong Fang, Wenzhe Su, Kuibiao Li, Ruilin Sun, Ru bai, Xi Tang, Minfeng Liang, Nuno Faria, Josh Quick, Andrew Rambaut, Verity Hill, Wenjun Ma, Nick L…	Human	Original	M	54					metagenomics_BGI	Bowtie2	0.9984282513460188x	NNNs (0.16% of overall sequence)
EPI_ISL_413854	D	hCoV-19/Guangdong/2020XN4475-P0042/2020	2020-01-30	Asia	China	Guangdong			Guangdong Provincial Institution of Public Health	Jing Lu, Louis du Plessis, Liu Zhe, Jiufeng Sun, Sarah François, Huifang Lin, Moritz Kraemer, Jingju Peng, Qianlin Xiong, Runyu Yuan, Lilian Zeng, Pingping Zhou, Chuming Liang, Tao Liu, Wei Li, Juan Su, Huanying Zheng, Kang Min, Song Tie, Bo Peng, Shisong Fang, Wenzhe Su, Kuibiao Li, Ruilin Sun, Ru bai, Xi Tang, Minfeng Liang, Nuno Faria, Josh Quick, Andrew Rambaut, Verity Hill, Wenjun Ma, Nick L…	Human	Original	F	30					metagenomics_BGI	Bowtie2	0.9979935123566197x	NNNs (0.20% of overall sequence)
EPI_ISL_413855	D	hCoV-19/Guangdong/GD2020234-P0023/2020	2020-02-07	Asia	China	Guangdong			Guangdong Provincial Institution of Public Health	Jing Lu, Louis du Plessis, Liu Zhe, Jiufeng Sun, Sarah François, Huifang Lin, Moritz Kraemer, Jingju Peng, Qianlin Xiong, Runyu Yuan, Lilian Zeng, Pingping Zhou, Chuming Liang, Tao Liu, Wei Li, Juan Su, Huanying Zheng, Kang Min, Song Tie, Bo Peng, Shisong Fang, Wenzhe Su, Kuibiao Li, Ruilin Sun, Ru bai, Xi Tang, Minfeng Liang, Nuno Faria, Josh Quick, Andrew Rambaut, Verity Hill, Wenjun Ma, Nick L…	Human	Original	N/A	N/A					metagenomics_BGI	Bowtie2	0.9935457980804602x	Stretches of NNNs (0.65% of overall sequence)
EPI_ISL_413856	D	hCoV-19/Guangdong/GD2020233-P0027/2020	2020-02-07	Asia	China	Guangdong			Guangdong Provincial Institution of Public Health	Jing Lu, Louis du Plessis, Liu Zhe, Jiufeng Sun, Sarah François, Huifang Lin, Moritz Kraemer, Jingju Peng, Qianlin Xiong, Runyu Yuan, Lilian Zeng, Pingping Zhou, Chuming Liang, Tao Liu, Wei Li, Juan Su, Huanying Zheng, Kang Min, Song Tie, Bo Peng, Shisong Fang, Wenzhe Su, Kuibiao Li, Ruilin Sun, Ru bai, Xi Tang, Minfeng Liang, Nuno Faria, Josh Quick, Andrew Rambaut, Verity Hill, Wenjun Ma, Nick L…	Human	Original	M	74					metagenomics_BGI	Bowtie2	0.9953181954987794x	Stretches of NNNs (0.47% of overall sequence). May have issues of quality due to low coverage/depth/technical issues.
EPI_ISL_413857	D	hCoV-19/Guangdong/2020XN4448-P0002/2020	2020-01-31	Asia	China	Guangdong			Guangdong Provincial Institution of Public Health	Jing Lu, Louis du Plessis, Liu Zhe, Jiufeng Sun, Sarah François, Huifang Lin, Moritz Kraemer, Jingju Peng, Qianlin Xiong, Runyu Yuan, Lilian Zeng, Pingping Zhou, Chuming Liang, Tao Liu, Wei Li, Juan Su, Huanying Zheng, Kang Min, Song Tie, Bo Peng, Shisong Fang, Wenzhe Su, Kuibiao Li, Ruilin Sun, Ru bai, Xi Tang, Minfeng Liang, Nuno Faria, Josh Quick, Andrew Rambaut, Verity Hill, Wenjun Ma, Nick L…	Human	Original	F	47					metagenomics_BGI	Bowtie2	0.9980603952780658x	NNNs (0.19% of overall sequence)
EPI_ISL_413858	D	hCoV-19/Guangdong/2020XN4459-P0041/2020	2020-01-30	Asia	China	Guangdong			Guangdong Provincial Institution of Public Health	Jing Lu, Louis du Plessis, Liu Zhe, Jiufeng Sun, Sarah François, Huifang Lin, Moritz Kraemer, Jingju Peng, Qianlin Xiong, Runyu Yuan, Lilian Zeng, Pingping Zhou, Chuming Liang, Tao Liu, Wei Li, Juan Su, Huanying Zheng, Kang Min, Song Tie, Bo Peng, Shisong Fang, Wenzhe Su, Kuibiao Li, Ruilin Sun, Ru bai, Xi Tang, Minfeng Liang, Nuno Faria, Josh Quick, Andrew Rambaut, Verity Hill, Wenjun Ma, Nick L…	Human	Original	M	79					metagenomics_BGI	Bowtie2	0.9980269538173427x	NNNs (0.2% of overall sequence)
EPI_ISL_413859	D	hCoV-19/Guangdong/2020XN4276-P0037/2020	2020-01-31	Asia	China	Guangdong			Guangdong Provincial Institution of Public Health	Jing Lu, Louis du Plessis, Liu Zhe, Jiufeng Sun, Sarah François, Huifang Lin, Moritz Kraemer, Jingju Peng, Qianlin Xiong, Runyu Yuan, Lilian Zeng, Pingping Zhou, Chuming Liang, Tao Liu, Wei Li, Juan Su, Huanying Zheng, Kang Min, Song Tie, Bo Peng, Shisong Fang, Wenzhe Su, Kuibiao Li, Ruilin Sun, Ru bai, Xi Tang, Minfeng Liang, Nuno Faria, Josh Quick, Andrew Rambaut, Verity Hill, Wenjun Ma, Nick L…	Human	Original	F	33					metagenomics_BGI	Bowtie2	0.9624117981473431x	Multiple stretches of NNNs (3.76% of overall sequence)
EPI_ISL_413860	D	hCoV-19/Guangdong/2020XN4273-P0036/2020	2020-01-30	Asia	China	Guangdong			Guangdong Provincial Institution of Public Health	Jing Lu, Louis du Plessis, Liu Zhe, Jiufeng Sun, Sarah François, Huifang Lin, Moritz Kraemer, Jingju Peng, Qianlin Xiong, Runyu Yuan, Lilian Zeng, Pingping Zhou, Chuming Liang, Tao Liu, Wei Li, Juan Su, Huanying Zheng, Kang Min, Song Tie, Bo Peng, Shisong Fang, Wenzhe Su, Kuibiao Li, Ruilin Sun, Ru bai, Xi Tang, Minfeng Liang, Nuno Faria, Josh Quick, Andrew Rambaut, Verity Hill, Wenjun Ma, Nick L…	Human	Original	M	66					metagenomics_BGI	Bowtie2	0.9979935123566197x	NNNs (0.20% of overall sequence)
EPI_ISL_413861	D	hCoV-19/Guangdong/GD2020080-P0010/2020	2020-02-01	Asia	China	Guangdong			Guangdong Provincial Institution of Public Health	Jing Lu, Louis du Plessis, Liu Zhe, Jiufeng Sun, Sarah François, Huifang Lin, Moritz Kraemer, Jingju Peng, Qianlin Xiong, Runyu Yuan, Lilian Zeng, Pingping Zhou, Chuming Liang, Tao Liu, Wei Li, Juan Su, Huanying Zheng, Kang Min, Song Tie, Bo Peng, Shisong Fang, Wenzhe Su, Kuibiao Li, Ruilin Sun, Ru bai, Xi Tang, Minfeng Liang, Nuno Faria, Josh Quick, Andrew Rambaut, Verity Hill, Wenjun Ma, Nick L…	Human	Original	M	12					metagenomics_BGI	Bowtie2	0.9976256562886667x	NNNs (0.24% in overall sequence).
EPI_ISL_413862	D	hCoV-19/Guangdong/GD2020086-P0021/2020	2020-02-01	Asia	China	Guangdong			Guangdong Provincial Institution of Public Health	Jing Lu, Louis du Plessis, Liu Zhe, Jiufeng Sun, Sarah François, Huifang Lin, Moritz Kraemer, Jingju Peng, Qianlin Xiong, Runyu Yuan, Lilian Zeng, Pingping Zhou, Chuming Liang, Tao Liu, Wei Li, Juan Su, Huanying Zheng, Kang Min, Song Tie, Bo Peng, Shisong Fang, Wenzhe Su, Kuibiao Li, Ruilin Sun, Ru bai, Xi Tang, Minfeng Liang, Nuno Faria, Josh Quick, Andrew Rambaut, Verity Hill, Wenjun Ma, Nick L…	Human	Original	M	N/A					metagenomics_BGI	Bowtie2	0.9982944855031268x	NNNs (0.17% in overall sequence)
EPI_ISL_413863	D	hCoV-19/Guangdong/GD2020087-P0008/2020	2020-02-01	Asia	China	Guangdong			Guangdong Provincial Institution of Public Health	Jing Lu, Louis du Plessis, Liu Zhe, Jiufeng Sun, Sarah François, Huifang Lin, Moritz Kraemer, Jingju Peng, Qianlin Xiong, Runyu Yuan, Lilian Zeng, Pingping Zhou, Chuming Liang, Tao Liu, Wei Li, Juan Su, Huanying Zheng, Kang Min, Song Tie, Bo Peng, Shisong Fang, Wenzhe Su, Kuibiao Li, Ruilin Sun, Ru bai, Xi Tang, Minfeng Liang, Nuno Faria, Josh Quick, Andrew Rambaut, Verity Hill, Wenjun Ma, Nick L…	Human	Original	M	N/A					metagenomics_BGI	Bowtie2	0.9990970805604789x	NNNs (0.9% in overall sequence)
EPI_ISL_413864	D	hCoV-19/Guangdong/GD2020246-P0028/2020	2020-02-09	Asia	China	Guangdong			Guangdong Provincial Institution of Public Health	Jing Lu, Louis du Plessis, Liu Zhe, Jiufeng Sun, Sarah François, Huifang Lin, Moritz Kraemer, Jingju Peng, Qianlin Xiong, Runyu Yuan, Lilian Zeng, Pingping Zhou, Chuming Liang, Tao Liu, Wei Li, Juan Su, Huanying Zheng, Kang Min, Song Tie, Bo Peng, Shisong Fang, Wenzhe Su, Kuibiao Li, Ruilin Sun, Ru bai, Xi Tang, Minfeng Liang, Nuno Faria, Josh Quick, Andrew Rambaut, Verity Hill, Wenjun Ma, Nick L…	Human	Original	M	29					metagenomics_BGI	Bowtie2	0.9955522857238405x	Multiple stretches of NNNs (0.44% of overall sequence)
EPI_ISL_413865	D	hCoV-19/Guangdong/GDSZ202013-P0014/2020	2020-02-05	Asia	China	Guangdong			Guangdong Provincial Institution of Public Health	Jing Lu, Louis du Plessis, Liu Zhe, Jiufeng Sun, Sarah François, Huifang Lin, Moritz Kraemer, Jingju Peng, Qianlin Xiong, Runyu Yuan, Lilian Zeng, Pingping Zhou, Chuming Liang, Tao Liu, Wei Li, Juan Su, Huanying Zheng, Kang Min, Song Tie, Bo Peng, Shisong Fang, Wenzhe Su, Kuibiao Li, Ruilin Sun, Ru bai, Xi Tang, Minfeng Liang, Nuno Faria, Josh Quick, Andrew Rambaut, Verity Hill, Wenjun Ma, Nick L…	Human	Original	F	36					metagenomics_BGI	Bowtie2	0.7960739725111193x	Long stretches of NNNs (20.39% of overall sequence). NS7b is missing.
EPI_ISL_413866	D	hCoV-19/Guangdong/GDSZ202008-P0020/2020	2020-02-05	Asia	China	Guangdong			Guangdong Provincial Institution of Public Health	Jing Lu, Louis du Plessis, Liu Zhe, Jiufeng Sun, Sarah François, Huifang Lin, Moritz Kraemer, Jingju Peng, Qianlin Xiong, Runyu Yuan, Lilian Zeng, Pingping Zhou, Chuming Liang, Tao Liu, Wei Li, Juan Su, Huanying Zheng, Kang Min, Song Tie, Bo Peng, Shisong Fang, Wenzhe Su, Kuibiao Li, Ruilin Sun, Ru bai, Xi Tang, Minfeng Liang, Nuno Faria, Josh Quick, Andrew Rambaut, Verity Hill, Wenjun Ma, Nick L…	Human	Original	F	45					metagenomics_BGI	Bowtie2	0.9881617229040565x	Multiple stretches of NNNs (1.18% of overall sequence)
EPI_ISL_413867	D	hCoV-19/Guangdong/GDSZ202015-P0019/2020	2020-02-05	Asia	China	Guangdong			Guangdong Provincial Institution of Public Health	Jing Lu, Louis du Plessis, Liu Zhe, Jiufeng Sun, Sarah François, Huifang Lin, Moritz Kraemer, Jingju Peng, Qianlin Xiong, Runyu Yuan, Lilian Zeng, Pingping Zhou, Chuming Liang, Tao Liu, Wei Li, Juan Su, Huanying Zheng, Kang Min, Song Tie, Bo Peng, Shisong Fang, Wenzhe Su, Kuibiao Li, Ruilin Sun, Ru bai, Xi Tang, Minfeng Liang, Nuno Faria, Josh Quick, Andrew Rambaut, Verity Hill, Wenjun Ma, Nick L…	Human	Original	M	48					metagenomics_BGI	Bowtie2	0.9943818345985352x	NNNs (0.56% in overall sequence)
EPI_ISL_413868	D	hCoV-19/Guangdong/DG-S9-P0045/2020	2020-02-28	Asia	China	Guangdong			Guangdong Provincial Institution of Public Health	Jing Lu, Louis du Plessis, Liu Zhe, Jiufeng Sun, Sarah François, Huifang Lin, Moritz Kraemer, Jingju Peng, Qianlin Xiong, Runyu Yuan, Lilian Zeng, Pingping Zhou, Chuming Liang, Tao Liu, Wei Li, Juan Su, Huanying Zheng, Kang Min, Song Tie, Bo Peng, Shisong Fang, Wenzhe Su, Kuibiao Li, Ruilin Sun, Ru bai, Xi Tang, Minfeng Liang, Nuno Faria, Josh Quick, Andrew Rambaut, Verity Hill, Wenjun Ma, Nick L…	Human	Original	M	35							0.923653145169381x	Long stretches of NNNs (9.24% of overall sequence). NSP11 is missing. 0.08% Unique Mutations.
EPI_ISL_413869	D	hCoV-19/Guangdong/FS-S42-P0046/2020	2020-02-28	Asia	China	Guangdong			Guangdong Provincial Institution of Public Health	​Jing Lu, Louis du Plessis, Liu Zhe, Jiufeng Sun, Sarah François, Huifang Lin, Moritz Kraemer, Jingju Peng, Qianlin Xiong, Runyu Yuan, Lilian Zeng, Pingping Zhou, Chuming Liang, Tao Liu, Wei Li, Juan Su, Huanying Zheng, Kang Min, Song Tie, Bo Peng, Shisong Fang, Wenzhe Su, Kuibiao Li, Ruilin Sun, Ru bai, Xi Tang, Minfeng Liang, Nuno Faria, Josh Quick, Andrew Rambaut, Verity Hill, Wenjun Ma, Nick …	Human	Original	M	7					multiplex-pcr_nanopore	ARTIC pipeline (minimap2+medaka)	0.9747851386148547x	Multiple stretches of NNNs (3.2% of overall sequence)
EPI_ISL_413870	D	hCoV-19/Guangdong/FS-S48-P0047/2020	2020-02-28	Asia	China	Guangdong			Guangdong Provincial Institution of Public Health	Jing Lu, Louis du Plessis, Liu Zhe, Jiufeng Sun, Sarah François, Huifang Lin, Moritz Kraemer, Jingju Peng, Qianlin Xiong, Runyu Yuan, Lilian Zeng, Pingping Zhou, Chuming Liang, Tao Liu, Wei Li, Juan Su, Huanying Zheng, Kang Min, Song Tie, Bo Peng, Shisong Fang, Wenzhe Su, Kuibiao Li, Ruilin Sun, Ru bai, Xi Tang, Minfeng Liang, Nuno Faria, Josh Quick, Andrew Rambaut, Verity Hill, Wenjun Ma, Nick L…	Human	Original	M	25							0.9513761161087516x	Long stretches of NNNs (6.08% of overall sequence).
EPI_ISL_413871	D	hCoV-19/Guangdong/MM-S1-P0048/2020	2020-02-28	Asia	China	Guangdong			Guangdong Provincial Institution of Public Health	Jing Lu, Louis du Plessis, Liu Zhe, Jiufeng Sun, Sarah François, Huifang Lin, Moritz Kraemer, Jingju Peng, Qianlin Xiong, Runyu Yuan, Lilian Zeng, Pingping Zhou, Chuming Liang, Tao Liu, Wei Li, Juan Su, Huanying Zheng, Kang Min, Song Tie, Bo Peng, Shisong Fang, Wenzhe Su, Kuibiao Li, Ruilin Sun, Ru bai, Xi Tang, Minfeng Liang, Nuno Faria, Josh Quick, Andrew Rambaut, Verity Hill, Wenjun Ma, Nick L…	Human	Original	M	40							0.9180015383071932x	Long stretches of NNNs (9.99% of overall sequence). NSP11 is missing.
EPI_ISL_413872	D	hCoV-19/Guangdong/SZ-N59-P0049/2020	2020-02-28	Asia	China	Guangdong			Guangdong Provincial Institution of Public Health	Jing Lu, Louis du Plessis, Liu Zhe, Jiufeng Sun, Sarah François, Huifang Lin, Moritz Kraemer, Jingju Peng, Qianlin Xiong, Runyu Yuan, Lilian Zeng, Pingping Zhou, Chuming Liang, Tao Liu, Wei Li, Juan Su, Huanying Zheng, Kang Min, Song Tie, Bo Peng, Shisong Fang, Wenzhe Su, Kuibiao Li, Ruilin Sun, Ru bai, Xi Tang, Minfeng Liang, Nuno Faria, Josh Quick, Andrew Rambaut, Verity Hill, Wenjun Ma, Nick L…	Human	Original	M	58					multiplex-pcr_nanopore	ARTIC pipeline (minimap2+medaka)	0.9674614587165168x	Multiple stretches of NNNs (4.10% of overall sequence)
EPI_ISL_413873	D	hCoV-19/Guangdong/GZ-S6-P0050/2020	2020-02-28	Asia	China	Guangdong			Guangdong Provincial Institution of Public Health	Jing Lu, Louis du Plessis, Liu Zhe, Jiufeng Sun, Sarah François, Huifang Lin, Moritz Kraemer, Jingju Peng, Qianlin Xiong, Runyu Yuan, Lilian Zeng, Pingping Zhou, Chuming Liang, Tao Liu, Wei Li, Juan Su, Huanying Zheng, Kang Min, Song Tie, Bo Peng, Shisong Fang, Wenzhe Su, Kuibiao Li, Ruilin Sun, Ru bai, Xi Tang, Minfeng Liang, Nuno Faria, Josh Quick, Andrew Rambaut, Verity Hill, Wenjun Ma, Nick L…	Human	Original	F	33							0.9399056950807612x	Long stretches of NNNs (7.37% of overall sequence).
EPI_ISL_413874	D	hCoV-19/Guangdong/GDFS2020127-P0026/2020	2020-02-12	Asia	China	Guangdong			Guangdong Provincial Institution of Public Health	Jing Lu, Louis du Plessis, Liu Zhe, Jiufeng Sun, Sarah François, Huifang Lin, Moritz Kraemer, Jingju Peng, Qianlin Xiong, Runyu Yuan, Lilian Zeng, Pingping Zhou, Chuming Liang, Tao Liu, Wei Li, Juan Su, Huanying Zheng, Kang Min, Song Tie, Bo Peng, Shisong Fang, Wenzhe Su, Kuibiao Li, Ruilin Sun, Ru bai, Xi Tang, Minfeng Liang, Nuno Faria, Josh Quick, Andrew Rambaut, Verity Hill, Wenjun Ma, Nick L…	Human	Original	M	75					multiplex-pcr_nanopore	ARTIC pipeline (minimap2+medaka)	0.9683643781560378x	Multiple stretches of NNNs (4.00% of overall sequence)
EPI_ISL_413875	D	hCoV-19/Guangdong/GDFS2020052-P0025/2020	2020-02-10	Asia	China	Guangdong			Guangdong Provincial Institution of Public Health	Jing Lu, Louis du Plessis, Liu Zhe, Jiufeng Sun, Sarah François, Huifang Lin, Moritz Kraemer, Jingju Peng, Qianlin Xiong, Runyu Yuan, Lilian Zeng, Pingping Zhou, Chuming Liang, Tao Liu, Wei Li, Juan Su, Huanying Zheng, Kang Min, Song Tie, Bo Peng, Shisong Fang, Wenzhe Su, Kuibiao Li, Ruilin Sun, Ru bai, Xi Tang, Minfeng Liang, Nuno Faria, Josh Quick, Andrew Rambaut, Verity Hill, Wenjun Ma, Nick L…	Human	Original	F	N/A					multiplex-pcr_nanopore	ARTIC pipeline (minimap2+medaka)	0.9902016520081597x	Stretches of NNNs (1.34% of overall sequence)
EPI_ISL_413876	D	hCoV-19/Guangdong/GDFS2020056-P0044/2020	2020-02-10	Asia	China	Guangdong			Guangdong Provincial Institution of Public Health	Jing Lu, Louis du Plessis, Liu Zhe, Jiufeng Sun, Sarah François, Huifang Lin, Moritz Kraemer, Jingju Peng, Qianlin Xiong, Runyu Yuan, Lilian Zeng, Pingping Zhou, Chuming Liang, Tao Liu, Wei Li, Juan Su, Huanying Zheng, Kang Min, Song Tie, Bo Peng, Shisong Fang, Wenzhe Su, Kuibiao Li, Ruilin Sun, Ru bai, Xi Tang, Minfeng Liang, Nuno Faria, Josh Quick, Andrew Rambaut, Verity Hill, Wenjun Ma, Nick L…	Human	Original	M	N/A							0.8499481657358794x	Long stretches of NNNs (17.77% of overall sequence). NSP11 is missing.
EPI_ISL_413877	D	hCoV-19/Guangdong/GD2020241-P0013/2020	2020-02-09	Asia	China	Guangdong			Guangdong Provincial Institution of Public Health	Jing Lu, Louis du Plessis, Liu Zhe, Jiufeng Sun, Sarah François, Huifang Lin, Moritz Kraemer, Jingju Peng, Qianlin Xiong, Runyu Yuan, Lilian Zeng, Pingping Zhou, Chuming Liang, Tao Liu, Wei Li, Juan Su, Huanying Zheng, Kang Min, Song Tie, Bo Peng, Shisong Fang, Wenzhe Su, Kuibiao Li, Ruilin Sun, Ru bai, Xi Tang, Minfeng Liang, Nuno Faria, Josh Quick, Andrew Rambaut, Verity Hill, Wenjun Ma, Nick L…	Human	Original	M	44							0.8353342473999265x	Long stretches of NNNs (19.31% of overall sequence). NSP11 is missing.
EPI_ISL_413878	D	hCoV-19/Guangdong/GD2020258-P0018/2020	2020-02-09	Asia	China	Guangdong			Guangdong Provincial Institution of Public Health	Jing Lu, Louis du Plessis, Liu Zhe, Jiufeng Sun, Sarah François, Huifang Lin, Moritz Kraemer, Jingju Peng, Qianlin Xiong, Runyu Yuan, Lilian Zeng, Pingping Zhou, Chuming Liang, Tao Liu, Wei Li, Juan Su, Huanying Zheng, Kang Min, Song Tie, Bo Peng, Shisong Fang, Wenzhe Su, Kuibiao Li, Ruilin Sun, Ru bai, Xi Tang, Minfeng Liang, Nuno Faria, Josh Quick, Andrew Rambaut, Verity Hill, Wenjun Ma, Nick L…	Human	Original	M	32							0.8638932548573721x	Long stretches of NNNs (16.38% of overall sequence). NSP11 is missing.
EPI_ISL_413879	D	hCoV-19/Guangdong/GDSZ202004-P0004/2020	2020-02-05	Asia	China	Guangdong			Guangdong Provincial Institution of Public Health	Jing Lu, Louis du Plessis, Liu Zhe, Jiufeng Sun, Sarah François, Huifang Lin, Moritz Kraemer, Jingju Peng, Qianlin Xiong, Runyu Yuan, Lilian Zeng, Pingping Zhou, Chuming Liang, Tao Liu, Wei Li, Juan Su, Huanying Zheng, Kang Min, Song Tie, Bo Peng, Shisong Fang, Wenzhe Su, Kuibiao Li, Ruilin Sun, Ru bai, Xi Tang, Minfeng Liang, Nuno Faria, Josh Quick, Andrew Rambaut, Verity Hill, Wenjun Ma, Nick L…	Human	Original	M	N/A							0.8944921914189212x	Long stretches of NNNs (12.68% of overall sequence). NSP11 is missing.
EPI_ISL_413880	D	hCoV-19/Guangdong/GD2020227-P0029/2020	2020-02-05	Asia	China	Guangdong			Guangdong Provincial Institution of Public Health	Jing Lu, Louis du Plessis, Liu Zhe, Jiufeng Sun, Sarah François, Huifang Lin, Moritz Kraemer, Jingju Peng, Qianlin Xiong, Runyu Yuan, Lilian Zeng, Pingping Zhou, Chuming Liang, Tao Liu, Wei Li, Juan Su, Huanying Zheng, Kang Min, Song Tie, Bo Peng, Shisong Fang, Wenzhe Su, Kuibiao Li, Ruilin Sun, Ru bai, Xi Tang, Minfeng Liang, Nuno Faria, Josh Quick, Andrew Rambaut, Verity Hill, Wenjun Ma, Nick L…	Human	Original	M	67							0.8783734073504331x	Long stretches of NNNs (14.71% of overall sequence). NSP11 is missing.
EPI_ISL_413881	D	hCoV-19/Guangdong/GDSZ202009-P0032/2020	2020-02-05	Asia	China	Guangdong			Guangdong Provincial Institution of Public Health	Jing Lu, Louis du Plessis, Liu Zhe, Jiufeng Sun, Sarah François, Huifang Lin, Moritz Kraemer, Jingju Peng, Qianlin Xiong, Runyu Yuan, Lilian Zeng, Pingping Zhou, Chuming Liang, Tao Liu, Wei Li, Juan Su, Huanying Zheng, Kang Min, Song Tie, Bo Peng, Shisong Fang, Wenzhe Su, Kuibiao Li, Ruilin Sun, Ru bai, Xi Tang, Minfeng Liang, Nuno Faria, Josh Quick, Andrew Rambaut, Verity Hill, Wenjun Ma, Nick L…	Human	Original	M	N/A							0.8618198842925459x	Long stretches of NNNs (16.42% of overall sequence). NSP11 is missing.
EPI_ISL_413882	D	hCoV-19/Guangdong/GD2020139-P0007/2020	2020-02-02	Asia	China	Guangdong			Guangdong Provincial Institution of Public Health	Jing Lu, Louis du Plessis, Liu Zhe, Jiufeng Sun, Sarah François, Huifang Lin, Moritz Kraemer, Jingju Peng, Qianlin Xiong, Runyu Yuan, Lilian Zeng, Pingping Zhou, Chuming Liang, Tao Liu, Wei Li, Juan Su, Huanying Zheng, Kang Min, Song Tie, Bo Peng, Shisong Fang, Wenzhe Su, Kuibiao Li, Ruilin Sun, Ru bai, Xi Tang, Minfeng Liang, Nuno Faria, Josh Quick, Andrew Rambaut, Verity Hill, Wenjun Ma, Nick L…	Human	Original	M	53					multiplex-pcr_nanopore	ARTIC pipeline (minimap2+medaka)	0.9824766745811457x	Multiple stretches of NNNs (2.26% of overall sequence)
EPI_ISL_413883	D	hCoV-19/Guangdong/GD2020134-P0031/2020	2020-02-02	Asia	China	Guangdong			Guangdong Provincial Institution of Public Health	Jing Lu, Louis du Plessis, Liu Zhe, Jiufeng Sun, Sarah François, Huifang Lin, Moritz Kraemer, Jingju Peng, Qianlin Xiong, Runyu Yuan, Lilian Zeng, Pingping Zhou, Chuming Liang, Tao Liu, Wei Li, Juan Su, Huanying Zheng, Kang Min, Song Tie, Bo Peng, Shisong Fang, Wenzhe Su, Kuibiao Li, Ruilin Sun, Ru bai, Xi Tang, Minfeng Liang, Nuno Faria, Josh Quick, Andrew Rambaut, Verity Hill, Wenjun Ma, Nick L…	Human	Original	F	68							0.9305755275390429x	Long stretches of NNNs (8.58% of overall sequence). NSP11 is missing.
EPI_ISL_413884	D	hCoV-19/Guangdong/GD2020115-P0009/2020	2020-02-01	Asia	China	Guangdong			Guangdong Provincial Institution of Public Health	Jing Lu, Louis du Plessis, Liu Zhe, Jiufeng Sun, Sarah François, Huifang Lin, Moritz Kraemer, Jingju Peng, Qianlin Xiong, Runyu Yuan, Lilian Zeng, Pingping Zhou, Chuming Liang, Tao Liu, Wei Li, Juan Su, Huanying Zheng, Kang Min, Song Tie, Bo Peng, Shisong Fang, Wenzhe Su, Kuibiao Li, Ruilin Sun, Ru bai, Xi Tang, Minfeng Liang, Nuno Faria, Josh Quick, Andrew Rambaut, Verity Hill, Wenjun Ma, Nick L…	Human	Original	F	56					multiplex-pcr_nanopore	ARTIC pipeline (minimap2+medaka)	0.9903688593117748x	Stretches of NNNs (1.32% of overall sequence)
EPI_ISL_413885	D	hCoV-19/Guangdong/GD2020016-P0011/2020	2020-02-01	Asia	China	Guangdong			Guangdong Provincial Institution of Public Health	Jing Lu, Louis du Plessis, Liu Zhe, Jiufeng Sun, Sarah François, Huifang Lin, Moritz Kraemer, Jingju Peng, Qianlin Xiong, Runyu Yuan, Lilian Zeng, Pingping Zhou, Chuming Liang, Tao Liu, Wei Li, Juan Su, Huanying Zheng, Kang Min, Song Tie, Bo Peng, Shisong Fang, Wenzhe Su, Kuibiao Li, Ruilin Sun, Ru bai, Xi Tang, Minfeng Liang, Nuno Faria, Josh Quick, Andrew Rambaut, Verity Hill, Wenjun Ma, Nick L…	Human	Original	M	43							0.6754506236832425x	Long stretches of NNNs (36.58% of overall sequence). NSP11 is missing. E is missing. NS7b is missing.
EPI_ISL_413886	D	hCoV-19/Guangdong/GD2020012-P0022/2020	2020-02-01	Asia	China	Guangdong			Guangdong Provincial Institution of Public Health	Jing Lu, Louis du Plessis, Liu Zhe, Jiufeng Sun, Sarah François, Huifang Lin, Moritz Kraemer, Jingju Peng, Qianlin Xiong, Runyu Yuan, Lilian Zeng, Pingping Zhou, Chuming Liang, Tao Liu, Wei Li, Juan Su, Huanying Zheng, Kang Min, Song Tie, Bo Peng, Shisong Fang, Wenzhe Su, Kuibiao Li, Ruilin Sun, Ru bai, Xi Tang, Minfeng Liang, Nuno Faria, Josh Quick, Andrew Rambaut, Verity Hill, Wenjun Ma, Nick L…	Human	Original	M	57					multiplex-pcr_nanopore	ARTIC pipeline (minimap2+medaka)	0.7143096010433736x	Long stretches of NNNs (32.42% of overall sequence). NSP11 is missing. E is missing. NS7b is missing.
EPI_ISL_413887	D	hCoV-19/Guangdong/GD2020085-P0043/2020	2020-02-01	Asia	China	Guangdong			Guangdong Provincial Institution of Public Health	Jing Lu, Louis du Plessis, Liu Zhe, Jiufeng Sun, Sarah François, Huifang Lin, Moritz Kraemer, Jingju Peng, Qianlin Xiong, Runyu Yuan, Lilian Zeng, Pingping Zhou, Chuming Liang, Tao Liu, Wei Li, Juan Su, Huanying Zheng, Kang Min, Song Tie, Bo Peng, Shisong Fang, Wenzhe Su, Kuibiao Li, Ruilin Sun, Ru bai, Xi Tang, Minfeng Liang, Nuno Faria, Josh Quick, Andrew Rambaut, Verity Hill, Wenjun Ma, Nick L…	Human	Original	F	38					multiplex-pcr_nanopore	ARTIC pipeline (minimap2+medaka)	0.5732200782530181x	Long stretches of NNNs (46.76% of overall sequence). NSP11 is missing. NSP16 is missing. E is missing. NS7b is missing. NSP4 is missing.
EPI_ISL_413888	D	hCoV-19/Guangdong/2020XN4239-P0034/2020	2020-01-30	Asia	China	Guangdong			Guangdong Provincial Institution of Public Health	Jing Lu, Louis du Plessis, Liu Zhe, Jiufeng Sun, Sarah François, Huifang Lin, Moritz Kraemer, Jingju Peng, Qianlin Xiong, Runyu Yuan, Lilian Zeng, Pingping Zhou, Chuming Liang, Tao Liu, Wei Li, Juan Su, Huanying Zheng, Kang Min, Song Tie, Bo Peng, Shisong Fang, Wenzhe Su, Kuibiao Li, Ruilin Sun, Ru bai, Xi Tang, Minfeng Liang, Nuno Faria, Josh Quick, Andrew Rambaut, Verity Hill, Wenjun Ma, Nick L…	Human	Original	F	64					multiplex-pcr_nanopore	ARTIC pipeline (minimap2+medaka)	0.9829448550312677x	Multiple stretches of NNNs (2.22% of overall sequence)
EPI_ISL_413889	D	hCoV-19/Guangdong/2020XN4291-P0038/2020	2020-01-30	Asia	China	Guangdong			Guangdong Provincial Institution of Public Health	Jing Lu, Louis du Plessis, Liu Zhe, Jiufeng Sun, Sarah François, Huifang Lin, Moritz Kraemer, Jingju Peng, Qianlin Xiong, Runyu Yuan, Lilian Zeng, Pingping Zhou, Chuming Liang, Tao Liu, Wei Li, Juan Su, Huanying Zheng, Kang Min, Song Tie, Bo Peng, Shisong Fang, Wenzhe Su, Kuibiao Li, Ruilin Sun, Ru bai, Xi Tang, Minfeng Liang, Nuno Faria, Josh Quick, Andrew Rambaut, Verity Hill, Wenjun Ma, Nick L…	Human	Original	M	73					multiplex-pcr_nanopore	ARTIC pipeline (minimap2+medaka)	0.9758552653579908x	Multiple stretches of NNNs (3.12% of overall sequence)
EPI_ISL_413890	D	hCoV-19/Guangdong/FS-S34-P0015/2020	2020-02-28	Asia	China	Guangdong			Guangdong Provincial Institution of Public Health	Jing Lu, Louis du Plessis, Liu Zhe, Jiufeng Sun, Sarah François, Huifang Lin, Moritz Kraemer, Jingju Peng, Qianlin Xiong, Runyu Yuan, Lilian Zeng, Pingping Zhou, Chuming Liang, Tao Liu, Wei Li, Juan Su, Huanying Zheng, Kang Min, Song Tie, Bo Peng, Shisong Fang, Wenzhe Su, Kuibiao Li, Ruilin Sun, Ru bai, Xi Tang, Minfeng Liang, Nuno Faria, Josh Quick, Andrew Rambaut, Verity Hill, Wenjun Ma, Nick L…	Human	Original	F	1					multiplex-pcr_nanopore	ARTIC pipeline (minimap2+medaka)	0.7826305053004715x	Long stretches of NNNs (25.09% of overall sequence). NSP11 is missing. NSP15 is missing.
EPI_ISL_413891	D	hCoV-19/Guangdong/FS-S29-P0051/2020	2020-02-28	Asia	China	Guangdong			Guangdong Provincial Institution of Public Health	Jing Lu, Louis du Plessis, Liu Zhe, Jiufeng Sun, Sarah François, Huifang Lin, Moritz Kraemer, Jingju Peng, Qianlin Xiong, Runyu Yuan, Lilian Zeng, Pingping Zhou, Chuming Liang, Tao Liu, Wei Li, Juan Su, Huanying Zheng, Kang Min, Song Tie, Bo Peng, Shisong Fang, Wenzhe Su, Kuibiao Li, Ruilin Sun, Ru bai, Xi Tang, Minfeng Liang, Nuno Faria, Josh Quick, Andrew Rambaut, Verity Hill, Wenjun Ma, Nick L…	Human	Original	M	46					multiplex-pcr_nanopore	ARTIC pipeline (minimap2+medaka)	0.7920275557636357x	Long stretches of NNNs (24.16% of overall sequence). NSP11 is missing.
EPI_ISL_413892	D	hCoV-19/Guangdong/FS-S30-P0052/2020	2020-02-28	Asia	China	Guangdong			Guangdong Provincial Institution of Public Health	Jing Lu, Louis du Plessis, Liu Zhe, Jiufeng Sun, Sarah François, Huifang Lin, Moritz Kraemer, Jingju Peng, Qianlin Xiong, Runyu Yuan, Lilian Zeng, Pingping Zhou, Chuming Liang, Tao Liu, Wei Li, Juan Su, Huanying Zheng, Kang Min, Song Tie, Bo Peng, Shisong Fang, Wenzhe Su, Kuibiao Li, Ruilin Sun, Ru bai, Xi Tang, Minfeng Liang, Nuno Faria, Josh Quick, Andrew Rambaut, Verity Hill, Wenjun Ma, Nick L…	Human	Original	F	34					multiplex-pcr_nanopore	ARTIC pipeline (minimap2+medaka)	0.8639935792395412x	Long stretches of NNNs (16.11% of overall sequence). NSP11 is missing.
EPI_ISL_413893	D	hCoV-19/Guangdong/FS-S50-P0053/2020	2020-02-28	Asia	China	Guangdong			Guangdong Provincial Institution of Public Health	Jing Lu, Louis du Plessis, Liu Zhe, Jiufeng Sun, Sarah François, Huifang Lin, Moritz Kraemer, Jingju Peng, Qianlin Xiong, Runyu Yuan, Lilian Zeng, Pingping Zhou, Chuming Liang, Tao Liu, Wei Li, Juan Su, Huanying Zheng, Kang Min, Song Tie, Bo Peng, Shisong Fang, Wenzhe Su, Kuibiao Li, Ruilin Sun, Ru bai, Xi Tang, Minfeng Liang, Nuno Faria, Josh Quick, Andrew Rambaut, Verity Hill, Wenjun Ma, Nick L…	Human	Original	F	20					multiplex-pcr_nanopore	ARTIC pipeline (minimap2+medaka)	0.9057285222218506x	Long stretches of NNNs (11.35% of overall sequence). NSP11 is missing
EPI_ISL_413894	D	hCoV-19/Guangdong/DG-S2-P0054/2020	2020-02-28	Asia	China	Guangdong			Guangdong Provincial Institution of Public Health	Jing Lu, Louis du Plessis, Liu Zhe, Jiufeng Sun, Sarah François, Huifang Lin, Moritz Kraemer, Jingju Peng, Qianlin Xiong, Runyu Yuan, Lilian Zeng, Pingping Zhou, Chuming Liang, Tao Liu, Wei Li, Juan Su, Huanying Zheng, Kang Min, Song Tie, Bo Peng, Shisong Fang, Wenzhe Su, Kuibiao Li, Ruilin Sun, Ru bai, Xi Tang, Minfeng Liang, Nuno Faria, Josh Quick, Andrew Rambaut, Verity Hill, Wenjun Ma, Nick L…	Human	Original	F	7					multiplex-pcr_nanopore	ARTIC pipeline (minimap2+medaka)	0.8658997425007524x	Long stretches of NNNs (16.04% of overall sequence). NSP11 is missing.
EPI_ISL_413895	D	hCoV-19/Guangdong/DG-S6-P0055/2020	2020-02-28	Asia	China	Guangdong			Guangdong Provincial Institution of Public Health	Jing Lu, Louis du Plessis, Liu Zhe, Jiufeng Sun, Sarah François, Huifang Lin, Moritz Kraemer, Jingju Peng, Qianlin Xiong, Runyu Yuan, Lilian Zeng, Pingping Zhou, Chuming Liang, Tao Liu, Wei Li, Juan Su, Huanying Zheng, Kang Min, Song Tie, Bo Peng, Shisong Fang, Wenzhe Su, Kuibiao Li, Ruilin Sun, Ru bai, Xi Tang, Minfeng Liang, Nuno Faria, Josh Quick, Andrew Rambaut, Verity Hill, Wenjun Ma, Nick L…	Human	Original	M	42					multiplex-pcr_nanopore	ARTIC pipeline (minimap2+medaka)	0.7742701401197204x	Long stretches of NNNs (25.52% of overall sequence). NSP11 is missing. NS7b is missing.
EPI_ISL_413896	D	hCoV-19/Guangdong/DG-S41-P0056/2020	2020-02-28	Asia	China	Guangdong			Guangdong Provincial Institution of Public Health	Jing Lu, Louis du Plessis, Liu Zhe, Jiufeng Sun, Sarah François, Huifang Lin, Moritz Kraemer, Jingju Peng, Qianlin Xiong, Runyu Yuan, Lilian Zeng, Pingping Zhou, Chuming Liang, Tao Liu, Wei Li, Juan Su, Huanying Zheng, Kang Min, Song Tie, Bo Peng, Shisong Fang, Wenzhe Su, Kuibiao Li, Ruilin Sun, Ru bai, Xi Tang, Minfeng Liang, Nuno Faria, Josh Quick, Andrew Rambaut, Verity Hill, Wenjun Ma, Nick L…	Human	Original	F	63					multiplex-pcr_nanopore	ARTIC pipeline (minimap2+medaka)	0.8913821355716818x	Long stretches of NNNs (12.97% of overall sequence). NSP11 is missing. 0.06% Unique Mutations
EPI_ISL_413897	D	hCoV-19/Guangdong/SZ-N128-P0057/2020	2020-02-28	Asia	China	Guangdong			Guangdong Provincial Institution of Public Health	Jing Lu, Louis du Plessis, Liu Zhe, Jiufeng Sun, Sarah François, Huifang Lin, Moritz Kraemer, Jingju Peng, Qianlin Xiong, Runyu Yuan, Lilian Zeng, Pingping Zhou, Chuming Liang, Tao Liu, Wei Li, Juan Su, Huanying Zheng, Kang Min, Song Tie, Bo Peng, Shisong Fang, Wenzhe Su, Kuibiao Li, Ruilin Sun, Ru bai, Xi Tang, Minfeng Liang, Nuno Faria, Josh Quick, Andrew Rambaut, Verity Hill, Wenjun Ma, Nick L…	Human	Original	M	55					multiplex-pcr_nanopore	ARTIC pipeline (minimap2+medaka)	0.8975688058054376x	Long stretches of NNNs (12.59% of overall sequence). NSP11 is missing.
EPI_ISL_413898	D	hCoV-19/Guangdong/ZH-S33-P0058/2020	2020-02-28	Asia	China	Guangdong			Guangdong Provincial Institution of Public Health	Jing Lu, Louis du Plessis, Liu Zhe, Jiufeng Sun, Sarah François, Huifang Lin, Moritz Kraemer, Jingju Peng, Qianlin Xiong, Runyu Yuan, Lilian Zeng, Pingping Zhou, Chuming Liang, Tao Liu, Wei Li, Juan Su, Huanying Zheng, Kang Min, Song Tie, Bo Peng, Shisong Fang, Wenzhe Su, Kuibiao Li, Ruilin Sun, Ru bai, Xi Tang, Minfeng Liang, Nuno Faria, Josh Quick, Andrew Rambaut, Verity Hill, Wenjun Ma, Nick L…	Human	Original	M	1					multiplex-pcr_nanopore	ARTIC pipeline (minimap2+medaka)	0.8975019228839916x	Long stretches of NNNs (12.35% of overall sequence). NSP11 is missing.
EPI_ISL_413899	D	hCoV-19/Guangdong/ZH-N22-P0059/2020	2020-02-28	Asia	China	Guangdong			Guangdong Provincial Institution of Public Health	Jing Lu, Louis du Plessis, Liu Zhe, Jiufeng Sun, Sarah François, Huifang Lin, Moritz Kraemer, Jingju Peng, Qianlin Xiong, Runyu Yuan, Lilian Zeng, Pingping Zhou, Chuming Liang, Tao Liu, Wei Li, Juan Su, Huanying Zheng, Kang Min, Song Tie, Bo Peng, Shisong Fang, Wenzhe Su, Kuibiao Li, Ruilin Sun, Ru bai, Xi Tang, Minfeng Liang, Nuno Faria, Josh Quick, Andrew Rambaut, Verity Hill, Wenjun Ma, Nick L…	Human	Original	M	65					multiplex-pcr_nanopore	ARTIC pipeline (minimap2+medaka)	0.8063739424138047x	Long stretches of NNNs (22.93% of overall sequence). NSP11 is missing.
EPI_ISL_413900	D	hCoV-19/Guangdong/ZS-S6-P0060/2020	2020-02-28	Asia	China	Guangdong			Guangdong Provincial Institution of Public Health	Jing Lu, Louis du Plessis, Liu Zhe, Jiufeng Sun, Sarah François, Huifang Lin, Moritz Kraemer, Jingju Peng, Qianlin Xiong, Runyu Yuan, Lilian Zeng, Pingping Zhou, Chuming Liang, Tao Liu, Wei Li, Juan Su, Huanying Zheng, Kang Min, Song Tie, Bo Peng, Shisong Fang, Wenzhe Su, Kuibiao Li, Ruilin Sun, Ru bai, Xi Tang, Minfeng Liang, Nuno Faria, Josh Quick, Andrew Rambaut, Verity Hill, Wenjun Ma, Nick L…	Human	Original	F	25					multiplex-pcr_nanopore	ARTIC pipeline (minimap2+medaka)	0.8685750593585928x	Long stretches of NNNs (15.49% of overall sequence). NSP11 is missing.
EPI_ISL_413901	Unknown	hCoV-19/Guangdong/ZQ-S2-P0061/2020	2020-02-28	Asia	China	Guangdong			Guangdong Provincial Institution of Public Health	Jing Lu, Louis du Plessis, Liu Zhe, Jiufeng Sun, Sarah François, Huifang Lin, Moritz Kraemer, Jingju Peng, Qianlin Xiong, Runyu Yuan, Lilian Zeng, Pingping Zhou, Chuming Liang, Tao Liu, Wei Li, Juan Su, Huanying Zheng, Kang Min, Song Tie, Bo Peng, Shisong Fang, Wenzhe Su, Kuibiao Li, Ruilin Sun, Ru bai, Xi Tang, Minfeng Liang, Nuno Faria, Josh Quick, Andrew Rambaut, Verity Hill, Wenjun Ma, Nick L…	Human	Original	F	26					multiplex-pcr_nanopore	ARTIC pipeline (minimap2+medaka)	0.7850717319332509x	Long stretches of NNNs (25.32% of overall sequence). NSP11 is missing
EPI_ISL_413902	D	hCoV-19/Guangdong/JM-S1-P0062/2020	2020-02-28	Asia	China	Guangdong			Guangdong Provincial Institution of Public Health	Jing Lu, Louis du Plessis, Liu Zhe, Jiufeng Sun, Sarah François, Huifang Lin, Moritz Kraemer, Jingju Peng, Qianlin Xiong, Runyu Yuan, Lilian Zeng, Pingping Zhou, Chuming Liang, Tao Liu, Wei Li, Juan Su, Huanying Zheng, Kang Min, Song Tie, Bo Peng, Shisong Fang, Wenzhe Su, Kuibiao Li, Ruilin Sun, Ru bai, Xi Tang, Minfeng Liang, Nuno Faria, Josh Quick, Andrew Rambaut, Verity Hill, Wenjun Ma, Nick L…	Human	Original	M	7					multiplex-pcr_nanopore	ARTIC pipeline (minimap2+medaka)	0.9029528809818412x	Long stretches of NNNs (11.68% of overall sequence). NSP11 is missing.
EPI_ISL_413922	D	hCoV-19/USA/CA-CDPH-UC5/2020	2020-03-05	North America	USA	California	San Francisco		Chiu Laboratory UCSF-Abbott Viral Diagnostics and Discovery Center University of California, San Francisco	Xianding Deng, Scot Federman, Guixia Yu, Chao-Yang Pan, Hugo Guevara, Alicia Sotomayor-Gonzalez, Allan Gopez, Wei Gu, Steve Miller, Debra A. Wadford, and Charles Y. Chiu	Human	Original	N/A	N/A			Grand Princess cruise		Illumina NextSeq (+MSSPE)	Geneious 11.1.3	14.6x	Multiple stretches of NNNs (3.48% of overall sequence)
EPI_ISL_413924	D	hCoV-19/USA/CA-CDPH-UC6/2020	2020-03-05	North America	USA	California	San Francisco		Chiu Laboratory UCSF-Abbott Viral Diagnostics and Discovery Center University of California, San Francisco	Xianding Deng, Scot Federman, Guixia Yu, Chao-Yang Pan, Hugo Guevara, Alicia Sotomayor-Gonzalez, Allan Gopez, Wei Gu, Steve Miller, Debra A. Wadford, and Charles Y. Chiu	Human	Original	N/A	N/A			Grand Princess cruise		Illumina NextSeq (+MSSPE)	Geneious 11.1.3	16.5x	0.86% of NNNs in overall sequence
EPI_ISL_413925	D	hCoV-19/USA/CA-CDPH-UC7/2020	2020-03-05	North America	USA	California	San Francisco		Chiu Laboratory UCSF-Abbott Viral Diagnostics and Discovery Center University of California, San Francisco	Xianding Deng, Scot Federman, Guixia Yu, Chao-Yang Pan, Hugo Guevara, Alicia Sotomayor-Gonzalez, Allan Gopez, Wei Gu, Steve Miller, Debra A. Wadford, and Charles Y. Chiu	Human	Original	N/A	N/A			Grand Princess cruise		Illumina NextSeq (+MSSPE)	Geneious 11.1.3	197x	0.56% of NNNs in overall sequence
EPI_ISL_413926	D	hCoV-19/USA/CA-CDPH-UC8/2020	2020-03-05	North America	USA	California	San Francisco		Chiu Laboratory UCSF-Abbott Viral Diagnostics and Discovery Center University of California, San Francisco	Xianding Deng, Scot Federman, Guixia Yu, Chao-Yang Pan, Hugo Guevara, Alicia Sotomayor-Gonzalez, Allan Gopez, Wei Gu, Steve Miller, Debra A. Wadford, and Charles Y. Chiu	Human	Original	N/A	N/A			Grand Princess cruise		Illumina NextSeq (+MSSPE)	Geneious 11.1.3	50x	Multiple stretches of NNNs (3.45% of overall sequence)
EPI_ISL_413928	D	hCoV-19/USA/CA-CDPH-UC9/2020	2020-03-05	North America	USA	California	San Francisco		Chiu Laboratory UCSF-Abbott Viral Diagnostics and Discovery Center	Xianding Deng, Scot Federman, Guixia Yu, Chao-Yang Pan, Hugo Guevara, Alicia Sotomayor-Gonzalez, Allan Gopez, Wei Gu, Steve Miller, Debra A. Wadford, and Charles Y. Chiu	Human	Original	N/A	N/A			Grand Princess cruise		Illumina NextSeq (+MSSPE)	Geneious 11.1.3	1,835x	0.01% NNNs in overall sequence
EPI_ISL_413931	D	hCoV-19/USA/CA-CDPH-UC11/2020	2020-03-05	North America	USA	California	San Francisco		Chiu Laboratory UCSF-Abbott Viral Diagnostics and Discovery Center University of California, San Francisco	Xianding Deng, Scot Federman, Guixia Yu, Chao-Yang Pan, Hugo Guevara, Alicia Sotomayor-Gonzalez, Allan Gopez, Wei Gu, Steve Miller, Debra A. Wadford, and Charles Y. Chiu	Human	Original	N/A	N/A					Illumina NextSeq (+MSSPE)	Geneious 11.1.3	338x	0.12% NNNs in overall sequence
EPI_ISL_413996	G	hCoV-19/Switzerland/TI9486/2020	2020-02-24	Europe	Switzerland	Tessin			Swiss National Reference Centre for Influenza	LAUBSCHER Florian et al.	Human	Original	M	70	Nasopharyngeal swab				Illumina Hiseq
EPI_ISL_413997	G	hCoV-19/Switzerland/GE3895/2020	2020-02-26	Europe	Switzerland	Geneva			Swiss National Reference Centre for Influenza	LAUBSCHER Florian et al.	Human	Original	M	28	Nasopharyngeal swab
EPI_ISL_413999	G	hCoV-19/Switzerland/AG0361/2020	2020-02-27	Europe	Switzerland	Argovie			Swiss National Reference Centre for Influenza	LAUBSCHER Florian et al.	Human	Original	M	25
EPI_ISL_414005	D	hCoV-19/England/200940527/2020	2020-02-25	Europe	United Kingdom	England			Respiratory Virus Unit, Microbiology Services Colindale, Public Health England	Monica Galiano, Shahjahan Miah, Angie Lackenby, Omolola Akinbami, Tiina Talts, Leena Bhaw, Richard Myers, Steven Platt, Kirstin Edwards, Jonathan Hubb, Joanna Ellis, Maria Zambon	Human	Original	M	49					Illumina NextSeq	PHE pipeline (BWA-SAMtools-Quasibam)
EPI_ISL_414006	D	hCoV-19/England/200990724/2020	2020-02-28	Europe	United Kingdom	England			Respiratory Virus Unit, Microbiology Services Colindale, Public Health England	Monica Galiano, Shahjahan Miah, Angie Lackenby, Omolola Akinbami, Tiina Talts, Leena Bhaw, Richard Myers, Steven Platt, Kirstin Edwards, Jonathan Hubb, Joanna Ellis, Maria Zambon	Human	Original	F	75
EPI_ISL_414007	D	hCoV-19/England/200990725/2020	2020-02-28	Europe	United Kingdom	England			Respiratory Virus Unit, Microbiology Services Colindale, Public Health England	Monica Galiano, Shahjahan Miah, Angie Lackenby, Omolola Akinbami, Tiina Talts, Leena Bhaw, Richard Myers, Steven Platt, Kirstin Edwards, Jonathan Hubb, Joanna Ellis, Maria Zambon	Human	Original	M	81					Illumina NextSeq	PHE pipeline (BWA-SAMtools-Quasibam)
EPI_ISL_414008	D	hCoV-19/England/200960041/2020	2020-02-27	Europe	United Kingdom	England			Respiratory Virus Unit, Microbiology Services Colindale, Public Health England	Monica Galiano, Shahjahan Miah, Angie Lackenby, Omolola Akinbami, Tiina Talts, Leena Bhaw, Richard Myers, Steven Platt, Kirstin Edwards, Jonathan Hubb, Joanna Ellis, Maria Zambon	Human	Original	M	42					Illumina NextSeq	PHE pipeline (BWA-SAMtools-Quasibam)
EPI_ISL_414009	D	hCoV-19/England/200960515/2020	2020-02-25	Europe	United Kingdom	England			Respiratory Virus Unit, Microbiology Services Colindale, Public Health England	Monica Galiano, Shahjahan Miah, Angie Lackenby, Omolola Akinbami, Tiina Talts, Leena Bhaw, Richard Myers, Steven Platt, Kirstin Edwards, Jonathan Hubb, Joanna Ellis, Maria Zambon	Human	Original	F	43					Illumina NextSeq	PHE pipeline (BWA-SAMtools-Quasibam)
EPI_ISL_414010	G	hCoV-19/England/200981386/2020	2020-02-26	Europe	United Kingdom	England			Respiratory Virus Unit, Microbiology Services Colindale, Public Health England	Monica Galiano, Shahjahan Miah, Angie Lackenby, Omolola Akinbami, Tiina Talts, Leena Bhaw, Richard Myers, Steven Platt, Kirstin Edwards, Jonathan Hubb, Joanna Ellis, Maria Zambon	Human	Original	F	45					Illumina NextSeq	PHE pipeline (BWA-SAMtools-Quasibam)		Multiple gaps and multiple substitutions relative to reference sequence (0.3% NNNs)
EPI_ISL_414011	D	hCoV-19/England/200990006/2020	2020-02-26	Europe	United Kingdom	England			Respiratory Virus Unit, Microbiology Services Colindale, Public Health England	Monica Galiano, Shahjahan Miah, Angie Lackenby, Omolola Akinbami, Tiina Talts, Leena Bhaw, Richard Myers, Steven Platt, Kirstin Edwards, Jonathan Hubb, Joanna Ellis, Maria Zambon	Human	Original	F	52					Illumina NextSeq	PHE pipeline (BWA-SAMtools-Quasibam)
EPI_ISL_414012	G	hCoV-19/England/200990723/2020	2020-02-27	Europe	United Kingdom	England			Respiratory Virus Unit, Microbiology Services Colindale, Public Health England	Monica Galiano, Shahjahan Miah, Angie Lackenby, Omolola Akinbami, Tiina Talts, Leena Bhaw, Richard Myers, Steven Platt, Kirstin Edwards, Jonathan Hubb, Joanna Ellis, Maria Zambon	Human	Original	F	54					Illumina NextSeq	PHE pipeline (BWA-SAMtools-Quasibam)
EPI_ISL_414013	D	hCoV-19/England/201000003/2020	2020-03-01	Europe	United Kingdom	England			Respiratory Virus Unit, Microbiology Services Colindale, Public Health England	Monica Galiano, Shahjahan Miah, Angie Lackenby, Omolola Akinbami, Tiina Talts, Leena Bhaw, Richard Myers, Steven Platt, Kirstin Edwards, Jonathan Hubb, Joanna Ellis, Maria Zambon	Human	Original	F	24					Illumina NextSeq	PHE pipeline (BWA-SAMtools-Quasibam)		Multiple gaps and multiple substitutions relative to reference sequence (0.5% NNNs)
EPI_ISL_414014	G	hCoV-19/Brazil/SPBR-03/2020	2020-03-02	South America	Brazil	Sao Paulo	Sao Paulo		Instituto Adolfo Lutz, Interdiciplinary Procedures Center, Strategic Laboratory	Claudio Tavares Sacchi, Claudia Regina Gonçalves, Katia Correia dos Santos, Carlos Henrique Camargo, Maria do Carmo Sampaito Tavares Timenetsky, Terezinha Maria de Paiva, Ester Cerdeira Sabino	Human	Original	M	46	Nasopharyngeal swab		Travel history in Austria, Germany, Italy and Spain		Ion Torrent S5	CLC, Bionumerics	16.889	Multiple gaps reference sequence (0.1% NNNs)
EPI_ISL_414015	G	hCoV-19/Brazil/SPBR-06/2020	2020-02-29	South America	Brazil	Sao Paulo	Sao Paulo		Instituto Adolfo Lutz, Interdiciplinary Procedures Center, Strategic Laboratory	Claudio Tavares Sacchi, Claudia Regina Gonçalves, SimoneGuadagnucci Morillo, Carlos Henrique Camargo, Maria do Carmo Sampaito Tavares Timenetsky, Fabiana Cristina Pereira dos Santos Terezinha Maria de Paiva, Ester Cerdeira Sabino	Human	Original	F	69	Nasopharyngeal swab	Released	Contact of hCoV-19/Brazil/SPBR-01/2020		Ion Torrent S5	CLC, Bionumerics	13,840	Multiple gaps and multiple substitutions relative to reference sequence (1.3% NNNs)
EPI_ISL_414016	G	hCoV-19/Brazil/SPBR-05/2020	2020-02-29	South America	Brazil	Sao Paulo	Sao Paulo		Instituto Adolfo Lutz, Interdiciplinary Procedures Center, Strategic Laboratory	Claudio Tavares Sacchi, Claudia Regina Gonçalves, Audrey Cilli, Carlos Henrique Camargo, Maria do Carmo Sampaito Tavares Timenetsky, Daniela Bernardes Borges da Silva, Terezinha Maria de Paiva, Ester Cerdeira Sabino	Human	Original	F	37	Nasopharyngeal swab	Released	Contact of hCoV-19/Brazil/SPBR-01/2020		Ion Torrent S5	CLC, Bionumerics	12.988	Multiple gaps relative to reference sequence (0.1% NNNs)
EPI_ISL_414017	G	hCoV-19/Brazil/SPBR-04/2020	2020-03-04	South America	Brazil	Sao Paulo	Sao Paulo		Instituto Adolfo Lutz, Interdiciplinary Procedures Center, Strategic Laboratory	Claudio Tavares Sacchi, Claudia Regina Gonçalves, Fabiana Cristina Pereira dos Santos, Carlos Henrique Camargo, Maria do Carmo Sampaito Tavares Timenetsky, Daniela Bernardes Borges da Silva, Terezinha Maria de Paiva, Ester Cerdeira Sabino	Human	Original	F	13	Nasopharyngeal swab	Released	Travel to Italy		Ion Torrent S5	CLC, Bionumerics	14430	Multiple gaps and multiple substitutions relative to reference sequence (2.1% NNNs)
EPI_ISL_414019	G	hCoV-19/Switzerland/GE3121/2020	2020-02-27	Europe	Switzerland	Geneva			Swiss National Reference Centre for Influenza	LAUBSCHER Florian et al.	Human	Original	M	55
EPI_ISL_414020	G	hCoV-19/Switzerland/GE5373/2020	2020-02-27	Europe	Switzerland	Geneva			Swiss National Reference Centre for Influenza	LAUBSCHER Florian et al.	Human	Original	F	27
EPI_ISL_414021	G	hCoV-19/Switzerland/BL0902/2020	2020-02-27	Europe	Switzerland	Basel			Swiss National Reference Centre for Influenza	LAUBSCHER Florian et al.	Human	Original	M	23
EPI_ISL_414022	G	hCoV-19/Switzerland/GE9586/2020	2020-02-27	Europe	Switzerland	Geneva			Swiss National Reference Centre for Influenza	LAUBSCHER Florian et al.	Human	Original	M	30
EPI_ISL_414023	G	hCoV-19/Switzerland/VD5615/2020	2020-03-01	Europe	Switzerland	Vaud			Swiss National Reference Centre for Influenza	LAUBSCHER Florian et al.	Human	Original	M	30
EPI_ISL_414024	D	hCoV-19/Scotland/CVR02/2020	2020-03-02	Europe	United Kingdom	Scotland			MRC-University of Glasgow Centre for Virus Research	Emma Thomson, Antonia Ho; Kathy Smollett, Daniel Mair, Stephen Carmichael, Ana da Silva Filipe; Richard Orton, David L Robertson; Alasdair MacLean, Rory Gunson.	Human	Original	N/A	N/A					Nanopore MinION,	Artic Protocol	20x	Multiple stretches of NNNs (2.27% of overall sequence)
EPI_ISL_414025	G	hCoV-19/Scotland/CVR03/2020	2020-03-01	Europe	United Kingdom	Scotland			MRC-University of Glasgow Centre for Virus Research	Emma Thomson, Antonia Ho; Kathy Smollett, Daniel Mair, Stephen Carmichael, Ana da Silva Filipe; Richard Orton, David L Robertson; Alasdair MacLean, Rory Gunson.	Human	Original	N/A	N/A					Nanopore MinION,	Artic Protocol	20x	Stretches of NNNs (1.62% of overall sequence)
EPI_ISL_414026	D	hCoV-19/Scotland/CVR04/2020	2020-03-02	Europe	United Kingdom	Scotland			MRC-University of Glasgow Centre for Virus Research	Emma Thomson, Antonia Ho; Kathy Smollett, Daniel Mair, Stephen Carmichael, Ana da Silva Filipe; Richard Orton, David L Robertson; Alasdair MacLean, Rory Gunson.	Human	Original	N/A	N/A					Nanopore MinION,	Artic Protocol	20x	Multiple stretches of NNNs (2.27% of overall sequence)
EPI_ISL_414027	G	hCoV-19/Scotland/CVR05/2020	2020-03-02	Europe	United Kingdom	Scotland			MRC-University of Glasgow Centre for Virus Research	Emma Thomson, Antonia Ho; Kathy Smollett, Daniel Mair, Stephen Carmichael, Ana da Silva Filipe; Richard Orton, David L Robertson; Alasdair MacLean, Rory Gunson.	Human	Original	N/A	N/A					Nanopore MinION,	Artic Protocol	20x	0.4% NNNs in overall sequence
EPI_ISL_414040	D	hCoV-19/England/200641094/2020	2020-02-05	Europe	United Kingdom	England			Respiratory Virus Unit, Microbiology Services Colindale, Public Health England	Monica Galiano, Shahjahan Miah, Angie Lackenby, Omolola Akinbami, Tiina Talts, Leena Bhaw, Richard Myers, Steven Platt, Kirstin Edwards, Jonathan Hubb, Joanna Ellis, Maria Zambon	Human	Original	M	53					Illumina NextSeq	PHE pipeline (BWA-SAMtools-Quasibam)
EPI_ISL_414041	D	hCoV-19/England/200690245/2020	2020-02-08	Europe	United Kingdom	England			Respiratory Virus Unit, Microbiology Services Colindale, Public Health England	Monica Galiano, Shahjahan Miah, Angie Lackenby, Omolola Akinbami, Tiina Talts, Leena Bhaw, Richard Myers, Steven Platt, Kirstin Edwards, Jonathan Hubb, Joanna Ellis, Maria Zambon	Human	Original	M	53					Illumina NextSeq	PHE pipeline (BWA-SAMtools-Quasibam)
EPI_ISL_414042	D	hCoV-19/England/200690300/2020	2020-02-08	Europe	United Kingdom	England			Respiratory Virus Unit, Microbiology Services Colindale, Public Health England	Monica Galiano, Shahjahan Miah, Angie Lackenby, Omolola Akinbami, Tiina Talts, Leena Bhaw, Richard Myers, Steven Platt, Kirstin Edwards, Jonathan Hubb, Joanna Ellis, Maria Zambon	Human	Original	M	54					Illumina NextSeq	PHE pipeline (BWA-SAMtools-Quasibam)
EPI_ISL_414043	D	hCoV-19/England/200690306/2020	2020-02-07	Europe	United Kingdom	England			Respiratory Virus Unit, Microbiology Services Colindale, Public Health England	Monica Galiano, Shahjahan Miah, Angie Lackenby, Omolola Akinbami, Tiina Talts, Leena Bhaw, Richard Myers, Steven Platt, Kirstin Edwards, Jonathan Hubb, Joanna Ellis, Maria Zambon	Human	Original	M	53					Illumina NextSeq	PHE pipeline (BWA-SAMtools-Quasibam)
EPI_ISL_414044	D	hCoV-19/England/200690756/2020	2020-02-08	Europe	United Kingdom	England			Respiratory Virus Unit, Microbiology Services Colindale, Public Health England	Monica Galiano, Shahjahan Miah, Angie Lackenby, Omolola Akinbami, Tiina Talts, Leena Bhaw, Richard Myers, Steven Platt, Kirstin Edwards, Jonathan Hubb, Joanna Ellis, Maria Zambon	Human	Original	F	50					Illumina NextSeq	PHE pipeline (BWA-SAMtools-Quasibam)
EPI_ISL_414045	G	hCoV-19/Brazil/RJ-314/2020	2020-03-04	South America	Brazil	Rio de Janeiro	Rio de Janeiro		Instituto Oswaldo Cruz FIOCRUZ - Laboratory of Respiratory Viruses and Measles (LVRS)	Paola Resende, Alisson Fabri, Joilson Xavier, Sunando Roy, Fernando Motta, Aline Mattos, Milene Miranda, Cristiana Garcia, Braulia Caetano, Maria Ogrzewalska, Jonathan Lopes, Luciana Appolinario, Maria Nóbrega, Marilda Siqueira	Human	Original	F	52	Nasopharyngeal swab				Nanopore MinION		6,000x (average)
EPI_ISL_414363	D	hCoV-19/USA/WA-UW15/2020	2020-03-04	North America	USA	Washington			UW Virology Lab	Pavitra Roychoudhury, Hong Xie, Keith Jerome, Alexander Greninger	Human	Original	N/A	N/A					Illumina NextSeq	Geneious Prime 2020.0.5	1,496.0
EPI_ISL_414364	D	hCoV-19/USA/WA-UW16/2020	2020-03-05	North America	USA	Washington			UW Virology Lab	Pavitra Roychoudhury, Hong Xie, Keith Jerome, Alexander Greninger	Human	Original	N/A	N/A					Illumina NextSeq	custom	131.295388422566	Shortened 5'UTR, gaps relative to reference sequence (0.3% NNNs)
EPI_ISL_414365	D	hCoV-19/USA/WA-UW17/2020	2020-03-06	North America	USA	Washington			UW Virology Lab	Pavitra Roychoudhury, Hong Xie, Keith Jerome, Alexander Greninger	Human	Original	N/A	N/A					Illumina NextSeq	custom	357.325652944521	Shortened 5'UTR, 0.1% NNNs relative to reference sequence
EPI_ISL_414366	D	hCoV-19/USA/WA-UW18/2020	2020-03-05	North America	USA	Washington			UW Virology Lab	Pavitra Roychoudhury, Hong Xie, Keith Jerome, Alexander Greninger	Human	Original	N/A	N/A					Illumina NextSeq	custom	3838.32160652777
EPI_ISL_414367	D	hCoV-19/USA/WA-UW19/2020	2020-03-05	North America	USA	Washington			UW Virology Lab	Pavitra Roychoudhury, Hong Xie, Keith Jerome, Alexander Greninger	Human	Original	N/A	N/A					Illumina NextSeq	custom	375.183392970605
EPI_ISL_414368	D	hCoV-19/USA/WA-UW20/2020	2020-03-05	North America	USA	Washington			UW Virology Lab	Pavitra Roychoudhury, Hong Xie, Keith Jerome, Alexander Greninger	Human	Original	N/A	N/A					Illumina NextSeq	custom	1,860.63237802227
EPI_ISL_414369	D	hCoV-19/USA/WA-UW21/2020	2020-03-05	North America	USA	Washington			UW Virology Lab	Pavitra Roychoudhury, Hong Xie, Keith Jerome, Alexander Greninger	Human	Original	N/A	N/A					Illumina NextSeq	custom	1,329.95074072835
EPI_ISL_414378	D	hCoV-19/Singapore/12/2020	2020-02-17	Asia	Singapore				Programme in Emerging Infectious Diseases, Duke-NUS Medical School	Danielle E Anderson, Martin Linster, Yan Zhuang, Jayanthi Jayakumar, Louisa Sun, David CB Lye, Yee Sin Leo, Barnaby E Young, Yvonne CF Su, Gavin JD Smith	Human	Vero P1	M	29								Long 382bp deletion in ORF8 confirmed with PCR, Sanger and repeat with new NGS library
EPI_ISL_414379	D	hCoV-19/Singapore/13/2020	2020-02-18	Asia	Singapore				Programme in Emerging Infectious Diseases, Duke-NUS Medical School	Danielle E Anderson, Martin Linster, Yan Zhuang, Jayanthi Jayakumar, David CB Lye, Yee Sin Leo, Barnaby E Young, Yvonne CF Su, Gavin JD Smith	Human	Vero P1	F	56								Long 382bp deletion in ORF8 confirmed with PCR, Sanger and repeat with new NGS library
EPI_ISL_414380	D	hCoV-19/Singapore/14/2020	2020-02-19	Asia	Singapore				Programme in Emerging Infectious Diseases, Duke-NUS Medical School	Danielle E Anderson, Martin Linster, Yan Zhuang, Jayanthi Jayakumar, David CB Lye, Yee Sin Leo, Barnaby E Young, Yvonne CF Su, Gavin JD Smith	Human	Vero P1	M	37								Long 382bp deletion in ORF8 confirmed with PCR, Sanger and repeat with new NGS library
EPI_ISL_414414	D	hCoV-19/Australia/QLD09/2020	2020-02-29	Oceania	Australia	Queensland	Gold Coast		Public Health Virology Laboratory	Bixing Huang, Alyssa Pyke, Amanda De Jong, Andrew Van Den Hurk, Carmel Taylor, David Warrilow, Doris Genge, Elisabeth Gamez, Glen Hewitson, Ian Maxwell Mackay, Inga Sultana, Jamie McMahon, Jean Barcelon, Judy Northill, Mitchell Finger, Natalie Simpson, Neelima Nair, Peter Burtonclay, Peter Moore, Sarah Wheatley, Sean Moody, Sonja Hall-Mendelin, Timothy Gardam, and Frederick Moore	Human	Original	F	63	Swab	Unknown			Illumina NextSeq	Geneious 11.1.5	333x	6 nucleotide substitutions when compared to reference sequence
EPI_ISL_414423	G	hCoV-19/Netherlands/Gelderland_1/2020	2020-03-02	Europe	Netherlands	Gelderland			Erasmus Medical Center	David Nieuwenhuijse, Bas Oude Munnink, Reina Sikkema, Claudia Schapendonk, Irina Chestakova, Anne van der Linden, Mark Pronk, Pascal Lexmond, Corien Swaan, Manon Haverkate, Madelief Mollers, Mart Stein, Sandra Kengne Kamga Mobou, Jeroen van Kampen, Jolanda Voermans, Aura Timen, Corine GeurtsvanKessel, Annemiek van der Eijk, Richard Molenkamp, Marion Koopmans, on behalf of the Dutch national COVID…	Human	Original	N/A	N/A					Nanopore		30x	Multiple nucleotide substitutions when compared to the reference sequence
EPI_ISL_414424	G	hCoV-19/Netherlands/Limburg_2/2020	2020-03-03	Europe	Netherlands	Limburg			Erasmus Medical Center	David Nieuwenhuijse, Bas Oude Munnink, Reina Sikkema, Claudia Schapendonk, Irina Chestakova, Anne van der Linden, Mark Pronk, Pascal Lexmond, Corien Swaan, Manon Haverkate, Madelief Mollers, Mart Stein, Sandra Kengne Kamga Mobou, Jeroen van Kampen, Jolanda Voermans, Aura Timen, Corine GeurtsvanKessel, Annemiek van der Eijk, Richard Molenkamp, Marion Koopmans, on behalf of the Dutch national COVID…	Human	Original	N/A	N/A					Nanopore		30x	0.67% NNNs in overall sequence. Multiple nucleotide substitutions when compared to the reference sequence
EPI_ISL_414425	G	hCoV-19/Netherlands/Limburg_3/2020	2020-03-03	Europe	Netherlands	Limburg			Erasmus Medical Center	David Nieuwenhuijse, Bas Oude Munnink, Reina Sikkema, Claudia Schapendonk, Irina Chestakova, Anne van der Linden, Mark Pronk, Pascal Lexmond, Corien Swaan, Manon Haverkate, Madelief Mollers, Mart Stein, Sandra Kengne Kamga Mobou, Jeroen van Kampen, Jolanda Voermans, Aura Timen, Corine GeurtsvanKessel, Annemiek van der Eijk, Richard Molenkamp, Marion Koopmans, on behalf of the Dutch national COVID…	Human	Original	N/A	N/A					Nanopore		30x	0.67% NNNs in overall sequence. Multiple nucleotide substitutions when compared to the reference sequence
EPI_ISL_414426	D	hCoV-19/Netherlands/Limburg_4/2020	2020-03-03	Europe	Netherlands	Limburg			Erasmus Medical Center	David Nieuwenhuijse, Bas Oude Munnink, Reina Sikkema, Claudia Schapendonk, Irina Chestakova, Anne van der Linden, Mark Pronk, Pascal Lexmond, Corien Swaan, Manon Haverkate, Madelief Mollers, Mart Stein, Sandra Kengne Kamga Mobou, Jeroen van Kampen, Jolanda Voermans, Aura Timen, Corine GeurtsvanKessel, Annemiek van der Eijk, Richard Molenkamp, Marion Koopmans, on behalf of the Dutch national COVID…	Human	Original	N/A	N/A					Nanopore		30x	0.67% NNNs in overall sequence. Multiple nucleotide substitutions when compared to the reference sequence
EPI_ISL_414427	D	hCoV-19/Netherlands/Limburg_6/2020	2020-03-03	Europe	Netherlands	Limburg			Erasmus Medical Center	David Nieuwenhuijse, Bas Oude Munnink, Reina Sikkema, Claudia Schapendonk, Irina Chestakova, Anne van der Linden, Mark Pronk, Pascal Lexmond, Corien Swaan, Manon Haverkate, Madelief Mollers, Mart Stein, Sandra Kengne Kamga Mobou, Jeroen van Kampen, Jolanda Voermans, Aura Timen, Corine GeurtsvanKessel, Annemiek van der Eijk, Richard Molenkamp, Marion Koopmans, on behalf of the Dutch national COVID…	Human	Original	N/A	N/A					Nanopore		30x	3.74% NNNs in overall sequence. Nucleotide substitutions and a gap of 3 nucleotides when compared to the reference sequence.
EPI_ISL_414428	G	hCoV-19/Netherlands/NoordBrabant_1/2020	2020-03-02	Europe	Netherlands	Noord Brabant			Erasmus Medical Center	David Nieuwenhuijse, Bas Oude Munnink, Reina Sikkema, Claudia Schapendonk, Irina Chestakova, Anne van der Linden, Mark Pronk, Pascal Lexmond, Corien Swaan, Manon Haverkate, Madelief Mollers, Mart Stein, Sandra Kengne Kamga Mobou, Jeroen van Kampen, Jolanda Voermans, Aura Timen, Corine GeurtsvanKessel, Annemiek van der Eijk, Richard Molenkamp, Marion Koopmans, on behalf of the Dutch national COVID…	Human	Original	N/A	N/A					Nanopore		30x	Multiple nucleotide substitutions when compared to the reference sequence
EPI_ISL_414429	G	hCoV-19/Netherlands/NoordBrabant_3/2020	2020-03-02	Europe	Netherlands	Noord Brabant			Erasmus Medical Center	David Nieuwenhuijse, Bas Oude Munnink, Reina Sikkema, Claudia Schapendonk, Irina Chestakova, Anne van der Linden, Mark Pronk, Pascal Lexmond, Corien Swaan, Manon Haverkate, Madelief Mollers, Mart Stein, Sandra Kengne Kamga Mobou, Jeroen van Kampen, Jolanda Voermans, Aura Timen, Corine GeurtsvanKessel, Annemiek van der Eijk, Richard Molenkamp, Marion Koopmans, on behalf of the Dutch national COVID…	Human	Original	N/A	N/A					Nanopore		30x	Multiple nucleotide substitutions when compared to the reference sequence
EPI_ISL_414430	D	hCoV-19/Netherlands/NoordBrabant_5/2020	2020-03-05	Europe	Netherlands	Noord Brabant			Erasmus Medical Center	David Nieuwenhuijse, Bas Oude Munnink, Reina Sikkema, Claudia Schapendonk, Irina Chestakova, Anne van der Linden, Mark Pronk, Pascal Lexmond, Corien Swaan, Manon Haverkate, Madelief Mollers, Mart Stein, Sandra Kengne Kamga Mobou, Jeroen van Kampen, Jolanda Voermans, Aura Timen, Corine GeurtsvanKessel, Annemiek van der Eijk, Richard Molenkamp, Marion Koopmans, on behalf of the Dutch national COVID…	Human	Original	N/A	N/A					Nanopore		30x	0.67% NNNs in overall sequence. Multiple single nucleotide substitutions when compared to the reference sequence.
EPI_ISL_414431	D	hCoV-19/Netherlands/NoordBrabant_10/2020	2020-03-02	Europe	Netherlands	Noord Brabant			Erasmus Medical Center	David Nieuwenhuijse, Bas Oude Munnink, Reina Sikkema, Claudia Schapendonk, Irina Chestakova, Anne van der Linden, Mark Pronk, Pascal Lexmond, Corien Swaan, Manon Haverkate, Madelief Mollers, Mart Stein, Sandra Kengne Kamga Mobou, Jeroen van Kampen, Jolanda Voermans, Aura Timen, Corine GeurtsvanKessel, Annemiek van der Eijk, Richard Molenkamp, Marion Koopmans, on behalf of the Dutch national COVID…	Human	Original	N/A	N/A					Nanopore		30x	1.93% NNNs in overall sequence. Nucleotide substitutions and a gap of 3 nucleotides when compared to the reference sequence.
EPI_ISL_414432	D	hCoV-19/Netherlands/NoordBrabant_11/2020	2020-03-02	Europe	Netherlands	Noord Brabant			Erasmus Medical Center	David Nieuwenhuijse, Bas Oude Munnink, Reina Sikkema, Claudia Schapendonk, Irina Chestakova, Anne van der Linden, Mark Pronk, Pascal Lexmond, Corien Swaan, Manon Haverkate, Madelief Mollers, Mart Stein, Sandra Kengne Kamga Mobou, Jeroen van Kampen, Jolanda Voermans, Aura Timen, Corine GeurtsvanKessel, Annemiek van der Eijk, Richard Molenkamp, Marion Koopmans, on behalf of the Dutch national COVID…	Human	Original	N/A	N/A					Nanopore		30x	0.67% NNNs in overall sequence. Nucleotide substitutions and a gap of 3 nucleotides when compared to the reference sequence.
EPI_ISL_414433	G	hCoV-19/Netherlands/NoordHolland_1/2020	2020-03-03	Europe	Netherlands	Noord Holland			Erasmus Medical Center	David Nieuwenhuijse, Bas Oude Munnink, Reina Sikkema, Claudia Schapendonk, Irina Chestakova, Anne van der Linden, Mark Pronk, Pascal Lexmond, Corien Swaan, Manon Haverkate, Madelief Mollers, Mart Stein, Sandra Kengne Kamga Mobou, Jeroen van Kampen, Jolanda Voermans, Aura Timen, Corine GeurtsvanKessel, Annemiek van der Eijk, Richard Molenkamp, Marion Koopmans, on behalf of the Dutch national COVID…	Human	Original	N/A	N/A					Nanopore		30x	Multiple nucleotide substitutions when compared to the reference sequence
EPI_ISL_414434	G	hCoV-19/Netherlands/Overijssel_1/2020	2020-03-03	Europe	Netherlands	Overijssel			Erasmus Medical Center	David Nieuwenhuijse, Bas Oude Munnink, Reina Sikkema, Claudia Schapendonk, Irina Chestakova, Anne van der Linden, Mark Pronk, Pascal Lexmond, Corien Swaan, Manon Haverkate, Madelief Mollers, Mart Stein, Sandra Kengne Kamga Mobou, Jeroen van Kampen, Jolanda Voermans, Aura Timen, Corine GeurtsvanKessel, Annemiek van der Eijk, Richard Molenkamp, Marion Koopmans, on behalf of the Dutch national COVID…	Human	Original	N/A	N/A					Nanopore		30x	0.67% NNNs in overall sequence. Multiple single nucleotide substitutions when compared to the reference sequence.
EPI_ISL_414435	G	hCoV-19/Netherlands/Utrecht_1/2020	2020-03-03	Europe	Netherlands	Utrecht			Erasmus Medical Center	David Nieuwenhuijse, Bas Oude Munnink, Reina Sikkema, Claudia Schapendonk, Irina Chestakova, Anne van der Linden, Mark Pronk, Pascal Lexmond, Corien Swaan, Manon Haverkate, Madelief Mollers, Mart Stein, Sandra Kengne Kamga Mobou, Jeroen van Kampen, Jolanda Voermans, Aura Timen, Corine GeurtsvanKessel, Annemiek van der Eijk, Richard Molenkamp, Marion Koopmans, on behalf of the Dutch national COVID…	Human	Original	N/A	N/A					Nanopore		30x	Multiple nucleotide substitutions when compared to the reference sequence
EPI_ISL_414436	G	hCoV-19/Netherlands/Utrecht_2/2020	2020-03-03	Europe	Netherlands	Utrecht			Erasmus Medical Center	David Nieuwenhuijse, Bas Oude Munnink, Reina Sikkema, Claudia Schapendonk, Irina Chestakova, Anne van der Linden, Mark Pronk, Pascal Lexmond, Corien Swaan, Manon Haverkate, Madelief Mollers, Mart Stein, Sandra Kengne Kamga Mobou, Jeroen van Kampen, Jolanda Voermans, Aura Timen, Corine GeurtsvanKessel, Annemiek van der Eijk, Richard Molenkamp, Marion Koopmans, on behalf of the Dutch national COVID…	Human	Original	N/A	N/A					Nanopore		30x	0.67% NNNs in overall sequence. Multiple nucleotide substitutions when compared to the reference sequence.
EPI_ISL_414437	G	hCoV-19/Netherlands/Utrecht_3/2020	2020-03-03	Europe	Netherlands	Utrecht			Erasmus Medical Center	David Nieuwenhuijse, Bas Oude Munnink, Reina Sikkema, Claudia Schapendonk, Irina Chestakova, Anne van der Linden, Mark Pronk, Pascal Lexmond, Corien Swaan, Manon Haverkate, Madelief Mollers, Mart Stein, Sandra Kengne Kamga Mobou, Jeroen van Kampen, Jolanda Voermans, Aura Timen, Corine GeurtsvanKessel, Annemiek van der Eijk, Richard Molenkamp, Marion Koopmans, on behalf of the Dutch national COVID…	Human	Original	N/A	N/A					Nanopore		30x	0.67% NNNs in overall sequence. Multiple nucleotide substitutions when compared to the reference sequence.
EPI_ISL_414438	G	hCoV-19/Netherlands/Utrecht_4/2020	2020-03-03	Europe	Netherlands	Utrecht			Erasmus Medical Center	David Nieuwenhuijse, Bas Oude Munnink, Reina Sikkema, Claudia Schapendonk, Irina Chestakova, Anne van der Linden, Mark Pronk, Pascal Lexmond, Corien Swaan, Manon Haverkate, Madelief Mollers, Mart Stein, Sandra Kengne Kamga Mobou, Jeroen van Kampen, Jolanda Voermans, Aura Timen, Corine GeurtsvanKessel, Annemiek van der Eijk, Richard Molenkamp, Marion Koopmans, on behalf of the Dutch national COVID…	Human	Original	N/A	N/A					Nanopore		30x	0.67% NNNs in overall sequence. Multiple nucleotide substitutions when compared to the reference sequence.
EPI_ISL_414439	G	hCoV-19/Netherlands/Utrecht_5/2020	2020-03-02	Europe	Netherlands	Utrecht			Erasmus Medical Center	David Nieuwenhuijse, Bas Oude Munnink, Reina Sikkema, Claudia Schapendonk, Irina Chestakova, Anne van der Linden, Mark Pronk, Pascal Lexmond, Corien Swaan, Manon Haverkate, Madelief Mollers, Mart Stein, Sandra Kengne Kamga Mobou, Jeroen van Kampen, Jolanda Voermans, Aura Timen, Corine GeurtsvanKessel, Annemiek van der Eijk, Richard Molenkamp, Marion Koopmans, on behalf of the Dutch national COVID…	Human	Original	N/A	N/A					Nanopore		30x	Multiple nucleotide substitutions when compared to the reference sequence
EPI_ISL_414440	G	hCoV-19/Netherlands/Utrecht_7/2020	2020-03-03	Europe	Netherlands	Utrecht			Erasmus Medical Center	David Nieuwenhuijse, Bas Oude Munnink, Reina Sikkema, Claudia Schapendonk, Irina Chestakova, Anne van der Linden, Mark Pronk, Pascal Lexmond, Corien Swaan, Manon Haverkate, Madelief Mollers, Mart Stein, Sandra Kengne Kamga Mobou, Jeroen van Kampen, Jolanda Voermans, Aura Timen, Corine GeurtsvanKessel, Annemiek van der Eijk, Richard Molenkamp, Marion Koopmans, on behalf of the Dutch national COVID…	Human	Original	N/A	N/A					Nanopore		30x	0.67% NNNs in overall sequence. Multiple nucleotide substitutions when compared to the reference sequence.
EPI_ISL_414441	G	hCoV-19/Netherlands/Utrecht_8/2020	2020-03-03	Europe	Netherlands	Utrecht			Erasmus Medical Center	David Nieuwenhuijse, Bas Oude Munnink, Reina Sikkema, Claudia Schapendonk, Irina Chestakova, Anne van der Linden, Mark Pronk, Pascal Lexmond, Corien Swaan, Manon Haverkate, Madelief Mollers, Mart Stein, Sandra Kengne Kamga Mobou, Jeroen van Kampen, Jolanda Voermans, Aura Timen, Corine GeurtsvanKessel, Annemiek van der Eijk, Richard Molenkamp, Marion Koopmans, on behalf of the Dutch national COVID…	Human	Original	N/A	N/A					Nanopore		30x	0.67% NNNs in overall sequence. Multiple nucleotide substitutions when compared to the reference sequence.
EPI_ISL_414442	G	hCoV-19/Netherlands/Utrecht_10/2020	2020-03-03	Europe	Netherlands	Utrecht			Erasmus Medical Center	David Nieuwenhuijse, Bas Oude Munnink, Reina Sikkema, Claudia Schapendonk, Irina Chestakova, Anne van der Linden, Mark Pronk, Pascal Lexmond, Corien Swaan, Manon Haverkate, Madelief Mollers, Mart Stein, Sandra Kengne Kamga Mobou, Jeroen van Kampen, Jolanda Voermans, Aura Timen, Corine GeurtsvanKessel, Annemiek van der Eijk, Richard Molenkamp, Marion Koopmans, on behalf of the Dutch national COVID…	Human	Original	N/A	N/A					Nanopore		30x	0.29% NNNs in overall sequence. Multiple nucleotide substitutions when compared to the reference sequence.
EPI_ISL_414443	G	hCoV-19/Netherlands/Utrecht_11/2020	2020-03-03	Europe	Netherlands	Utrecht			Erasmus Medical Center	David Nieuwenhuijse, Bas Oude Munnink, Reina Sikkema, Claudia Schapendonk, Irina Chestakova, Anne van der Linden, Mark Pronk, Pascal Lexmond, Corien Swaan, Manon Haverkate, Madelief Mollers, Mart Stein, Sandra Kengne Kamga Mobou, Jeroen van Kampen, Jolanda Voermans, Aura Timen, Corine GeurtsvanKessel, Annemiek van der Eijk, Richard Molenkamp, Marion Koopmans, on behalf of the Dutch national COVID…	Human	Original	N/A	N/A					Nanopore		30x	Nucleotide substitutions when compared to the reference sequence
EPI_ISL_414444	G	hCoV-19/Netherlands/ZuidHolland_1/2020	2020-03-02	Europe	Netherlands	Zuid Holland			Erasmus Medical Center	David Nieuwenhuijse, Bas Oude Munnink, Reina Sikkema, Claudia Schapendonk, Irina Chestakova, Anne van der Linden, Mark Pronk, Pascal Lexmond, Corien Swaan, Manon Haverkate, Madelief Mollers, Mart Stein, Sandra Kengne Kamga Mobou, Jeroen van Kampen, Jolanda Voermans, Aura Timen, Corine GeurtsvanKessel, Annemiek van der Eijk, Richard Molenkamp, Marion Koopmans, on behalf of the Dutch national COVID…	Human	Original	N/A	N/A					Nanopore		30x	0.67% NNNs in overall sequence. Multiple nucleotide substitutions when compared to the reference sequence
EPI_ISL_414445	G	hCoV-19/Netherlands/ZuidHolland_9/2020	2020-03-03	Europe	Netherlands	Zuid Holland			Erasmus Medical Center	David Nieuwenhuijse, Bas Oude Munnink, Reina Sikkema, Claudia Schapendonk, Irina Chestakova, Anne van der Linden, Mark Pronk, Pascal Lexmond, Corien Swaan, Manon Haverkate, Madelief Mollers, Mart Stein, Sandra Kengne Kamga Mobou, Jeroen van Kampen, Jolanda Voermans, Aura Timen, Corine GeurtsvanKessel, Annemiek van der Eijk, Richard Molenkamp, Marion Koopmans, on behalf of the Dutch national COVID…	Human	Original	N/A	N/A					Nanopore		30x	Multiple nucleotide substitutions when compared to the reference sequence
EPI_ISL_414446	G	hCoV-19/Netherlands/ZuidHolland_10/2020	2020-03-03	Europe	Netherlands	Zuid Holland			Erasmus Medical Center	David Nieuwenhuijse, Bas Oude Munnink, Reina Sikkema, Claudia Schapendonk, Irina Chestakova, Anne van der Linden, Mark Pronk, Pascal Lexmond, Corien Swaan, Manon Haverkate, Madelief Mollers, Mart Stein, Sandra Kengne Kamga Mobou, Jeroen van Kampen, Jolanda Voermans, Aura Timen, Corine GeurtsvanKessel, Annemiek van der Eijk, Richard Molenkamp, Marion Koopmans, on behalf of the Dutch national COVID…	Human	Original	N/A	N/A					Nanopore		30x	Multiple nucleotide substitutions when compared to the reference sequence
EPI_ISL_414448	G	hCoV-19/Netherlands/Limburg_5/2020	2020-03-04	Europe	Netherlands	Limburg			Erasmus Medical Center	David Nieuwenhuijse, Bas Oude Munnink, Reina Sikkema, Claudia Schapendonk, Irina Chestakova, Anne van der Linden, Mark Pronk, Pascal Lexmond, Corien Swaan, Manon Haverkate, Madelief Mollers, Mart Stein, Sandra Kengne Kamga Mobou, Jeroen van Kampen, Jolanda Voermans, Aura Timen, Corine GeurtsvanKessel, Annemiek van der Eijk, Richard Molenkamp, Marion Koopmans, on behalf of the Dutch national COVID…	Human	Original	N/A	N/A					Nanopore		30x	0.67% NNNs in overall sequence. Multiple nucleotide substitutions when compared to the reference sequence.
EPI_ISL_414449	G	hCoV-19/Netherlands/NoordBrabant_2/2020	2020-03-03	Europe	Netherlands	Noord Brabant			Erasmus Medical Center	David Nieuwenhuijse, Bas Oude Munnink, Reina Sikkema, Claudia Schapendonk, Irina Chestakova, Anne van der Linden, Mark Pronk, Pascal Lexmond, Corien Swaan, Manon Haverkate, Madelief Mollers, Mart Stein, Sandra Kengne Kamga Mobou, Jeroen van Kampen, Jolanda Voermans, Aura Timen, Corine GeurtsvanKessel, Annemiek van der Eijk, Richard Molenkamp, Marion Koopmans, on behalf of the Dutch national COVID…	Human	Original	N/A	N/A					Nanopore		30x	0.67% NNNs in overall sequence. Multiple nucleotide substitutions when compared to the reference sequence.
EPI_ISL_414450	G	hCoV-19/Netherlands/NoordBrabant_4/2020	2020-03-06	Europe	Netherlands	Noord Brabant			Erasmus Medical Center	David Nieuwenhuijse, Bas Oude Munnink, Reina Sikkema, Claudia Schapendonk, Irina Chestakova, Anne van der Linden, Mark Pronk, Pascal Lexmond, Corien Swaan, Manon Haverkate, Madelief Mollers, Mart Stein, Sandra Kengne Kamga Mobou, Jeroen van Kampen, Jolanda Voermans, Aura Timen, Corine GeurtsvanKessel, Annemiek van der Eijk, Richard Molenkamp, Marion Koopmans, on behalf of the Dutch national COVID…	Human	Original	N/A	N/A					Nanopore		30x	1.31% NNNs in overall sequence. Multiple nucleotide substitutions when compared to the reference sequence.
EPI_ISL_414451	D	hCoV-19/Netherlands/NoordBrabant_6/2020	2020-03-06	Europe	Netherlands	Noord Brabant			Erasmus Medical Center	David Nieuwenhuijse, Bas Oude Munnink, Reina Sikkema, Claudia Schapendonk, Irina Chestakova, Anne van der Linden, Mark Pronk, Pascal Lexmond, Corien Swaan, Manon Haverkate, Madelief Mollers, Mart Stein, Sandra Kengne Kamga Mobou, Jeroen van Kampen, Jolanda Voermans, Aura Timen, Corine GeurtsvanKessel, Annemiek van der Eijk, Richard Molenkamp, Marion Koopmans, on behalf of the Dutch national COVID…	Human	Original	N/A	N/A					Nanopore		30x	Nucleotide substitutions when compared to the reference sequence.
EPI_ISL_414452	D	hCoV-19/Netherlands/NoordBrabant_12/2020	2020-03-06	Europe	Netherlands	Noord Brabant			Erasmus Medical Center	David Nieuwenhuijse, Bas Oude Munnink, Reina Sikkema, Claudia Schapendonk, Irina Chestakova, Anne van der Linden, Mark Pronk, Pascal Lexmond, Corien Swaan, Manon Haverkate, Madelief Mollers, Mart Stein, Sandra Kengne Kamga Mobou, Jeroen van Kampen, Jolanda Voermans, Aura Timen, Corine GeurtsvanKessel, Annemiek van der Eijk, Richard Molenkamp, Marion Koopmans, on behalf of the Dutch national COVID…	Human	Original	N/A	N/A					Nanopore		30x	Nucleotide substitutions and a gap of 3 nucleotides when compared to the reference sequence.
EPI_ISL_414453	G	hCoV-19/Netherlands/NoordBrabant_13/2020	2020-03-06	Europe	Netherlands	Noord Brabant			Erasmus Medical Center	David Nieuwenhuijse, Bas Oude Munnink, Reina Sikkema, Claudia Schapendonk, Irina Chestakova, Anne van der Linden, Mark Pronk, Pascal Lexmond, Corien Swaan, Manon Haverkate, Madelief Mollers, Mart Stein, Sandra Kengne Kamga Mobou, Jeroen van Kampen, Jolanda Voermans, Aura Timen, Corine GeurtsvanKessel, Annemiek van der Eijk, Richard Molenkamp, Marion Koopmans, on behalf of the Dutch national COVID…	Human	Original	N/A	N/A					Nanopore		30x	1.42% NNNs in overall sequence. Multiple nucleotide substitutions when compared to the reference sequence.
EPI_ISL_414454	G	hCoV-19/Netherlands/NoordBrabant_14/2020	2020-03-05	Europe	Netherlands	Noord Brabant			Erasmus Medical Center	David Nieuwenhuijse, Bas Oude Munnink, Reina Sikkema, Claudia Schapendonk, Irina Chestakova, Anne van der Linden, Mark Pronk, Pascal Lexmond, Corien Swaan, Manon Haverkate, Madelief Mollers, Mart Stein, Sandra Kengne Kamga Mobou, Jeroen van Kampen, Jolanda Voermans, Aura Timen, Corine GeurtsvanKessel, Annemiek van der Eijk, Richard Molenkamp, Marion Koopmans, on behalf of the Dutch national COVID…	Human	Original	N/A	N/A					Nanopore		30x	0.67% NNNs in overall sequence. Multiple nucleotide substitutions when compared to the reference sequence.
EPI_ISL_414455	G	hCoV-19/Netherlands/NoordBrabant_15/2020	2020-03-06	Europe	Netherlands	Noord Brabant			Erasmus Medical Center	David Nieuwenhuijse, Bas Oude Munnink, Reina Sikkema, Claudia Schapendonk, Irina Chestakova, Anne van der Linden, Mark Pronk, Pascal Lexmond, Corien Swaan, Manon Haverkate, Madelief Mollers, Mart Stein, Sandra Kengne Kamga Mobou, Jeroen van Kampen, Jolanda Voermans, Aura Timen, Corine GeurtsvanKessel, Annemiek van der Eijk, Richard Molenkamp, Marion Koopmans, on behalf of the Dutch national COVID…	Human	Original	N/A	N/A					Nanopore		30x	1.32% NNNs in overall sequence. Multiple nucleotide substitutions when compared to the reference sequence.
EPI_ISL_414456	G	hCoV-19/Netherlands/NoordBrabant_16/2020	2020-03-04	Europe	Netherlands	Noord Brabant			Erasmus Medical Center	David Nieuwenhuijse, Bas Oude Munnink, Reina Sikkema, Claudia Schapendonk, Irina Chestakova, Anne van der Linden, Mark Pronk, Pascal Lexmond, Corien Swaan, Manon Haverkate, Madelief Mollers, Mart Stein, Sandra Kengne Kamga Mobou, Jeroen van Kampen, Jolanda Voermans, Aura Timen, Corine GeurtsvanKessel, Annemiek van der Eijk, Richard Molenkamp, Marion Koopmans, on behalf of the Dutch national COVID…	Human	Original	N/A	N/A					Nanopore		30x	0.67% NNNs in overall sequence. Nucleotide substitutions when compared to the reference sequence
EPI_ISL_414457	G	hCoV-19/Netherlands/NoordBrabant_17/2020	2020-03-06	Europe	Netherlands	Noord Brabant			Erasmus Medical Center	David Nieuwenhuijse, Bas Oude Munnink, Reina Sikkema, Claudia Schapendonk, Irina Chestakova, Anne van der Linden, Mark Pronk, Pascal Lexmond, Corien Swaan, Manon Haverkate, Madelief Mollers, Mart Stein, Sandra Kengne Kamga Mobou, Jeroen van Kampen, Jolanda Voermans, Aura Timen, Corine GeurtsvanKessel, Annemiek van der Eijk, Richard Molenkamp, Marion Koopmans, on behalf of the Dutch national COVID…	Human	Original	N/A	N/A					Nanopore		30x	Nucleotide substitutions when compared to the reference sequence.
EPI_ISL_414458	D	hCoV-19/Netherlands/NoordBrabant_18/2020	2020-03-05	Europe	Netherlands	Noord Brabant			Erasmus Medical Center	David Nieuwenhuijse, Bas Oude Munnink, Reina Sikkema, Claudia Schapendonk, Irina Chestakova, Anne van der Linden, Mark Pronk, Pascal Lexmond, Corien Swaan, Manon Haverkate, Madelief Mollers, Mart Stein, Sandra Kengne Kamga Mobou, Jeroen van Kampen, Jolanda Voermans, Aura Timen, Corine GeurtsvanKessel, Annemiek van der Eijk, Richard Molenkamp, Marion Koopmans, on behalf of the Dutch national COVID…	Human	Original	N/A	N/A					Nanopore		30x	0.67% NNNs in overall sequence. Nucleotide substitutions and a gap of 3 nucleotides when compared to the reference sequence.
EPI_ISL_414459	D	hCoV-19/Netherlands/NoordBrabant_19/2020	2020-03-06	Europe	Netherlands	Noord Brabant			Erasmus Medical Center	David Nieuwenhuijse, Bas Oude Munnink, Reina Sikkema, Claudia Schapendonk, Irina Chestakova, Anne van der Linden, Mark Pronk, Pascal Lexmond, Corien Swaan, Manon Haverkate, Madelief Mollers, Mart Stein, Sandra Kengne Kamga Mobou, Jeroen van Kampen, Jolanda Voermans, Aura Timen, Corine GeurtsvanKessel, Annemiek van der Eijk, Richard Molenkamp, Marion Koopmans, on behalf of the Dutch national COVID…	Human	Original	N/A	N/A					Nanopore		30x	4.61% NNNs in overall sequence. Nucleotide substitutions and a gap of 3 nucleotides when compared to the reference sequence.
EPI_ISL_414460	G	hCoV-19/Netherlands/Overijssel_2/2020	2020-03-03	Europe	Netherlands	Overijssel			Erasmus Medical Center	David Nieuwenhuijse, Bas Oude Munnink, Reina Sikkema, Claudia Schapendonk, Irina Chestakova, Anne van der Linden, Mark Pronk, Pascal Lexmond, Corien Swaan, Manon Haverkate, Madelief Mollers, Mart Stein, Sandra Kengne Kamga Mobou, Jeroen van Kampen, Jolanda Voermans, Aura Timen, Corine GeurtsvanKessel, Annemiek van der Eijk, Richard Molenkamp, Marion Koopmans, on behalf of the Dutch national COVID…	Human	Original	N/A	N/A					Nanopore		30x	0.67% NNNs in overall sequence. Multiple nucleotide substitutions when compared to the reference sequence
EPI_ISL_414461	G	hCoV-19/Netherlands/Utrecht_6/2020	2020-03-04	Europe	Netherlands	Utrecht			Erasmus Medical Center	David Nieuwenhuijse, Bas Oude Munnink, Reina Sikkema, Claudia Schapendonk, Irina Chestakova, Anne van der Linden, Mark Pronk, Pascal Lexmond, Corien Swaan, Manon Haverkate, Madelief Mollers, Mart Stein, Sandra Kengne Kamga Mobou, Jeroen van Kampen, Jolanda Voermans, Aura Timen, Corine GeurtsvanKessel, Annemiek van der Eijk, Richard Molenkamp, Marion Koopmans, on behalf of the Dutch national COVID…	Human	Original	N/A	N/A					Nanopore		30x	0.68% NNNs in overall sequence. Multiple nucleotide substitutions when compared to the reference sequence.
EPI_ISL_414462	D	hCoV-19/Netherlands/Utrecht_12/2020	2020-03-04	Europe	Netherlands	Utrecht			Erasmus Medical Center	David Nieuwenhuijse, Bas Oude Munnink, Reina Sikkema, Claudia Schapendonk, Irina Chestakova, Anne van der Linden, Mark Pronk, Pascal Lexmond, Corien Swaan, Manon Haverkate, Madelief Mollers, Mart Stein, Sandra Kengne Kamga Mobou, Jeroen van Kampen, Jolanda Voermans, Aura Timen, Corine GeurtsvanKessel, Annemiek van der Eijk, Richard Molenkamp, Marion Koopmans, on behalf of the Dutch national COVID…	Human	Original	N/A	N/A					Nanopore		30x	0.67% NNNs in overall sequence. Nucleotide substitutions when compared to the reference sequence.
EPI_ISL_414463	G	hCoV-19/Netherlands/Utrecht_13/2020	2020-03-04	Europe	Netherlands	Utrecht			Erasmus Medical Center	David Nieuwenhuijse, Bas Oude Munnink, Reina Sikkema, Claudia Schapendonk, Irina Chestakova, Anne van der Linden, Mark Pronk, Pascal Lexmond, Corien Swaan, Manon Haverkate, Madelief Mollers, Mart Stein, Sandra Kengne Kamga Mobou, Jeroen van Kampen, Jolanda Voermans, Aura Timen, Corine GeurtsvanKessel, Annemiek van der Eijk, Richard Molenkamp, Marion Koopmans, on behalf of the Dutch national COVID…	Human	Original	N/A	N/A					Nanopore		30x	0.67% NNNs in overall sequence. Multiple nucleotide substitutions when compared to the reference sequence.
EPI_ISL_414464	G	hCoV-19/Netherlands/Utrecht_14/2020	2020-03-04	Europe	Netherlands	Utrecht			Erasmus Medical Center	David Nieuwenhuijse, Bas Oude Munnink, Reina Sikkema, Claudia Schapendonk, Irina Chestakova, Anne van der Linden, Mark Pronk, Pascal Lexmond, Corien Swaan, Manon Haverkate, Madelief Mollers, Mart Stein, Sandra Kengne Kamga Mobou, Jeroen van Kampen, Jolanda Voermans, Aura Timen, Corine GeurtsvanKessel, Annemiek van der Eijk, Richard Molenkamp, Marion Koopmans, on behalf of the Dutch national COVID…	Human	Original	N/A	N/A					Nanopore		30x	0.67% NNNs in overall sequence. Multiple nucleotide substitutions when compared to the reference sequence.
EPI_ISL_414465	G	hCoV-19/Netherlands/ZuidHolland_5/2020	2020-03-04	Europe	Netherlands	Zuid Holland			Erasmus Medical Center	David Nieuwenhuijse, Bas Oude Munnink, Reina Sikkema, Claudia Schapendonk, Irina Chestakova, Anne van der Linden, Mark Pronk, Pascal Lexmond, Corien Swaan, Manon Haverkate, Madelief Mollers, Mart Stein, Sandra Kengne Kamga Mobou, Jeroen van Kampen, Jolanda Voermans, Aura Timen, Corine GeurtsvanKessel, Annemiek van der Eijk, Richard Molenkamp, Marion Koopmans, on behalf of the Dutch national COVID…	Human	Original	N/A	N/A					Nanopore		30x	1.40% NNNs in overall sequence. Multiple nucleotide substitutions when compared to the reference sequence
EPI_ISL_414466	G	hCoV-19/Netherlands/ZuidHolland_6/2020	2020-03-04	Europe	Netherlands	Zuid Holland			Erasmus Medical Center	David Nieuwenhuijse, Bas Oude Munnink, Reina Sikkema, Claudia Schapendonk, Irina Chestakova, Anne van der Linden, Mark Pronk, Pascal Lexmond, Corien Swaan, Manon Haverkate, Madelief Mollers, Mart Stein, Sandra Kengne Kamga Mobou, Jeroen van Kampen, Jolanda Voermans, Aura Timen, Corine GeurtsvanKessel, Annemiek van der Eijk, Richard Molenkamp, Marion Koopmans, on behalf of the Dutch national COVID…	Human	Original	N/A	N/A					Nanopore		30x	2.62% NNNs in overall sequence. Multiple nucleotide substitutions when compared to the reference sequence
EPI_ISL_414467	D	hCoV-19/Netherlands/ZuidHolland_7/2020	2020-03-05	Europe	Netherlands	Zuid Holland			Erasmus Medical Center	David Nieuwenhuijse, Bas Oude Munnink, Reina Sikkema, Claudia Schapendonk, Irina Chestakova, Anne van der Linden, Mark Pronk, Pascal Lexmond, Corien Swaan, Manon Haverkate, Madelief Mollers, Mart Stein, Sandra Kengne Kamga Mobou, Jeroen van Kampen, Jolanda Voermans, Aura Timen, Corine GeurtsvanKessel, Annemiek van der Eijk, Richard Molenkamp, Marion Koopmans, on behalf of the Dutch national COVID…	Human	Original	N/A	N/A					Nanopore		30x	Nucleotide substitutions and TWO gaps of 3 nucleotides when compared to the reference sequence.
EPI_ISL_414468	D	hCoV-19/Netherlands/ZuidHolland_8/2020	2020-03-06	Europe	Netherlands	Zuid Holland			Erasmus Medical Center	David Nieuwenhuijse, Bas Oude Munnink, Reina Sikkema, Claudia Schapendonk, Irina Chestakova, Anne van der Linden, Mark Pronk, Pascal Lexmond, Corien Swaan, Manon Haverkate, Madelief Mollers, Mart Stein, Sandra Kengne Kamga Mobou, Jeroen van Kampen, Jolanda Voermans, Aura Timen, Corine GeurtsvanKessel, Annemiek van der Eijk, Richard Molenkamp, Marion Koopmans, on behalf of the Dutch national COVID…	Human	Original	N/A	N/A					Nanopore		30x	Nucleotide substitutions when compared to the reference sequence
EPI_ISL_414469	G	hCoV-19/Netherlands/ZuidHolland_11/2020	2020-03-04	Europe	Netherlands	Zuid Holland			Erasmus Medical Center	David Nieuwenhuijse, Bas Oude Munnink, Reina Sikkema, Claudia Schapendonk, Irina Chestakova, Anne van der Linden, Mark Pronk, Pascal Lexmond, Corien Swaan, Manon Haverkate, Madelief Mollers, Mart Stein, Sandra Kengne Kamga Mobou, Jeroen van Kampen, Jolanda Voermans, Aura Timen, Corine GeurtsvanKessel, Annemiek van der Eijk, Richard Molenkamp, Marion Koopmans, on behalf of the Dutch national COVID…	Human	Original	N/A	N/A					Nanopore		30x	0.69% NNNs in overall sequence. Multiple nucleotide substitutions when compared to the reference sequence
EPI_ISL_414470	G	hCoV-19/Netherlands/ZuidHolland_13/2020	2020-03-06	Europe	Netherlands	Zuid Holland			Erasmus Medical Center	David Nieuwenhuijse, Bas Oude Munnink, Reina Sikkema, Claudia Schapendonk, Irina Chestakova, Anne van der Linden, Mark Pronk, Pascal Lexmond, Corien Swaan, Manon Haverkate, Madelief Mollers, Mart Stein, Sandra Kengne Kamga Mobou, Jeroen van Kampen, Jolanda Voermans, Aura Timen, Corine GeurtsvanKessel, Annemiek van der Eijk, Richard Molenkamp, Marion Koopmans, on behalf of the Dutch national COVID…	Human	Original	N/A	N/A					Nanopore		30x	Multiple nucleotide substitutions when compared to the reference sequence.
EPI_ISL_414471	G	hCoV-19/Netherlands/ZuidHolland_14/2020	2020-03-05	Europe	Netherlands	Zuid Holland			Erasmus Medical Center	David Nieuwenhuijse, Bas Oude Munnink, Reina Sikkema, Claudia Schapendonk, Irina Chestakova, Anne van der Linden, Mark Pronk, Pascal Lexmond, Corien Swaan, Manon Haverkate, Madelief Mollers, Mart Stein, Sandra Kengne Kamga Mobou, Jeroen van Kampen, Jolanda Voermans, Aura Timen, Corine GeurtsvanKessel, Annemiek van der Eijk, Richard Molenkamp, Marion Koopmans, on behalf of the Dutch national COVID…	Human	Original	N/A	N/A					Nanopore		30x	0.68% NNNs in overall sequence. Multiple nucleotide substitutions when compared to the reference sequence
EPI_ISL_414476	D	hCoV-19/USA/NY1-PV08001/2020	2020-02-29	North America	USA	New York			MSHS Pathogen Surveillance Program	Gopi Patel, Emilia Sordillo, Melissa Gitman, Alberto Paniz-mondolfi, Matthew Hernandez, Shelcie Fabre, Jose Polanco, Ana Sylvia Gonzalez-Reiche, Zenab Khan, Nancy Francoeur, Melissa Smith, Robert Sebra, Lisa Miorin, Wen-chun Liu, Randy Albrecht, Judith Aberg, Florian Krammer, Adolfo Garcia-Sarstre, Viviana Simon, Harm van Bakel	Human	Original	F	39			History of travel to Iran		PacBio		20,000x
EPI_ISL_414477	G	hCoV-19/Czech Republic/951/2020	2020-03-01	Europe	Czech Republic	Usti nad Labem			State Veterinary Institute Prague	Alexander Nagy, Oldrich Bartos, Helena Jirincova, Klara Labska, Ludmila Novakova, Olga Storkanova, Dusan Trnka, Jaromira Vecerova	Human	Original	M	44	Oro-pharyngeal swab	Live	probably infected during a holiday in Italy; mild respiratory signs		Nanopore MinION	Canu/Nanopolish draft assembly	107,4x SD +/- 71
EPI_ISL_414479	D	hCoV-19/USA/CruiseA-19/2020	2020-02-18	North America	USA				Pathogen Discovery, Respiratory Viruses Branch, Division of Viral Diseases, Centers for Disease Control and Prevention	Ying Tao, Krista Queen, Clinton R. Paden, Anna Uehara, Jing Zhang, Yan Li, Mary S. Keckler, Alison S. Laufer Halpin, Haibin Wang, Jasmine Padilla, Justin Lee, Christopher A. Elkins, Susan I. Gerber, Suxiang Tong	Human	Original	N/A	N/A	Nasopharyngeal swab				Nanopore MinION, Sanger	minimap 2.17, Sequencher 5.4.6
EPI_ISL_414480	D	hCoV-19/USA/CruiseA-21/2020	2020-02-21	North America	USA				Pathogen Discovery, Respiratory Viruses Branch, Division of Viral Diseases, Centers for Disease Control and Prevention	Ying Tao, Krista Queen, Clinton R. Paden, Anna Uehara, Jing Zhang, Yan Li, Mary S. Keckler, Alison S. Laufer Halpin, Haibin Wang, Jasmine Padilla, Justin Lee, Christopher A. Elkins, Susan I. Gerber, Suxiang Tong	Human	Original	N/A	N/A	Oropharyngeal swab				Nanopore MinION, Sanger	minimap 2.17, Sequencher 5.4.6
EPI_ISL_414481	D	hCoV-19/USA/CruiseA-22/2020	2020-02-21	North America	USA				Pathogen Discovery, Respiratory Viruses Branch, Division of Viral Diseases, Centers for Disease Control and Prevention	Ying Tao, Krista Queen, Clinton R. Paden, Anna Uehara, Jing Zhang, Yan Li, Mary S. Keckler, Alison S. Laufer Halpin, Haibin Wang, Jasmine Padilla, Justin Lee, Christopher A. Elkins, Susan I. Gerber, Suxiang Tong	Human	Original	N/A	N/A	Nasopharyngeal swab				Nanopore MinION, Sanger	minimap 2.17, Sequencher 5.4.6
EPI_ISL_414482	D	hCoV-19/USA/CruiseA-23/2020	2020-02-18	North America	USA				Pathogen Discovery, Respiratory Viruses Branch, Division of Viral Diseases, Centers for Disease Control and Prevention	Krista Queen, Anna Uehara, Ying Tao, Clinton R. Paden, Jing Zhang, Yan Li, Haibin Wang, Shifaq Kamili, Xiaoyan Lu, Brian Lynch, Senthil Kumar K. Sakthivel, Brett L. Whitaker, Lijuan Wang, Janna' R. Murray, Jasmine Padilla, Justin Lee, Susan I. Gerber, Stephen Lindstrom, Suxiang Tong	Human	Original	N/A	N/A	Nasopharyngeal swab				Nanopore MinION, Illumina MiSeq, Sanger	minimap 2.17, bwa 0.7.17, Sequencher 5.4.6.
EPI_ISL_414483	D	hCoV-19/USA/CruiseA-24/2020	2020-02-17	North America	USA				Pathogen Discovery, Respiratory Viruses Branch, Division of Viral Diseases, Centers for Disease Control and Prevention	Krista Queen, Anna Uehara, Ying Tao, Clinton R. Paden, Jing Zhang, Yan Li, Haibin Wang, Shifaq Kamili, Xiaoyan Lu, Brian Lynch, Senthil Kumar K. Sakthivel, Brett L. Whitaker, Lijuan Wang, Janna' R. Murray, Jasmine Padilla, Justin Lee, Susan I. Gerber, Stephen Lindstrom, Suxiang Tong	Human	Original	N/A	N/A	Oropharyngeal swab				Nanopore MinION, Illumina MiSeq, Sanger	minimap 2.17, bwa 0.7.17, Sequencher 5.4.6.
EPI_ISL_414484	D	hCoV-19/USA/CruiseA-25/2020	2020-02-17	North America	USA				Pathogen Discovery, Respiratory Viruses Branch, Division of Viral Diseases, Centers for Disease Control and Prevention	Krista Queen, Anna Uehara, Ying Tao, Clinton R. Paden, Jing Zhang, Yan Li, Haibin Wang, Shifaq Kamili, Xiaoyan Lu, Brian Lynch, Senthil Kumar K. Sakthivel, Brett L. Whitaker, Lijuan Wang, Janna' R. Murray, Jasmine Padilla, Justin Lee, Susan I. Gerber, Stephen Lindstrom, Suxiang Tong	Human	Original	N/A	N/A	Nasopharyngeal swab				Nanopore MinION, Illumina MiSeq, Sanger	minimap 2.17, bwa 0.7.17, Sequencher 5.4.6.
EPI_ISL_414485	D	hCoV-19/USA/CruiseA-26/2020	2020-02-24	North America	USA				Pathogen Discovery, Respiratory Viruses Branch, Division of Viral Diseases, Centers for Disease Control and Prevention	Krista Queen, Anna Uehara, Ying Tao, Clinton R. Paden, Jing Zhang, Yan Li, Haibin Wang, Shifaq Kamili, Xiaoyan Lu, Brian Lynch, Senthil Kumar K. Sakthivel, Brett L. Whitaker, Lijuan Wang, Janna' R. Murray, Jasmine Padilla, Justin Lee, Susan I. Gerber, Stephen Lindstrom, Suxiang Tong	Human	Original	N/A	N/A	Oropharyngeal swab				Nanopore MinION, Illumina MiSeq, Sanger	minimap 2.17, bwa 0.7.17, Sequencher 5.4.6.
EPI_ISL_414486	G	hCoV-19/Wales/PHW03/2020	2020-03-07	Europe	United Kingdom	Wales			Public Health Wales Microbiology Cardiff	Catherine Moore, Joanne Watkins, Sally Corden, Tom Connor	Human	Original	F	23					Nanopore MinION			Stretches of NNNs (1.87% NNNs in overall sequence).
EPI_ISL_414487	D	hCoV-19/Ireland/COR-20134/2020	2020-03-04	Europe	Ireland	Cork			UCD National Virus Reference Laboratory	Michael Carr, Gabriel Gonzalez, Jonathan Dean, Suzie Coughlan, Alison Murphy, Kevin Byrne, Ken Wolfe, Jeff Connell, Brendan Loftus, Cillian F De Gascun	Human	Original	M	43	Nasopharyngeal swab						1,000x
EPI_ISL_414488	G	hCoV-19/Wales/PHW05/2020	2020-03-08	Europe	United Kingdom	Wales			Public Health Wales Microbiology Cardiff	Catherine Moore, Joanne Watkins, Sally Corden, Tom Connor	Human	Original	M	57					Nanopore MinION			Stretches of NNNs (1.88% NNNs in overall sequence).
EPI_ISL_414495	G	hCoV-19/Spain/Valencia1/2020	2020-03-08	Europe	Spain	Comunitat Valenciana	Valencia		Sequencing and Bioinformatics Service. Molecular Epidemiology Laboratory. FISABIO-Public Health	David Navarro, Maria Alma Bracho, Giuseppe D'Auria, Griselda De Marco, Neris Garcia-Gonzalez, Fernando Gonzalez-Candelas	Human	Original	M	56	Naso-pharyngeal aspirate	Live			Nanopore MinION	ARTIC pipeline	300x	Stretches of NNNs (1.19% in overall sequence)
EPI_ISL_414496	D	hCoV-19/Spain/Valencia2/2020	2020-03-04	Europe	Spain	Comunitat Valenciana	Valencia		Sequencing and Bioinformatics Service. Molecular Epidemiology Laboratory. FISABIO-Public Health	David Navarro, María Alma Bracho, Giuseppe D'Auria, Griselda De Marco, Neris Garcia-Gonzalez, Fernando Gonzalez-Candelas	Human	Original	M	27	Naso-pharyngeal aspirate	Live			Nanopore MinION	ARTIC pipeline	275x	Stretches of NNNs (4.80% in overall sequence) and 0.05% unique mutations relative to reference sequence.
EPI_ISL_414497	D	hCoV-19/Germany/NRW-02-1/2020	2020-02-25	Europe	Germany	North Rhine Westphalia	Heinsberg District		Center of Medical Microbiology, Virology, and Hospital Hygiene, University of Duesseldorf	Ortwin Adams, Marcel Andree, Alexander Dilthey, Torsten Feldt, Sandra Hauka, Torsten Houwaart, Björn-Erik Jensen, Detlef Kindgen-Milles, Malte Kohns Vasconcelos, Klaus Pfeffer, Tina Senff, Daniel Strelow, Jörg Timm, Andreas Walker, Tobias Wienemann	Human	Original (first sample)	N/A	N/A	Alveolar lavage fluid				Nanopore MinION	ARTIC pipeline	>1,000x	0.02% unique mutations relative to reference sequence.
EPI_ISL_414498	D	hCoV-19/Germany/NRW-03/2020	2020-02-26	Europe	Germany	North Rhine Westphalia	Heinsberg District		Center of Medical Microbiology, Virology, and Hospital Hygiene, University of Duesseldorf	Ortwin Adams, Marcel Andree, Alexander Dilthey, Torsten Feldt, Sandra Hauka, Torsten Houwaart, Björn-Erik Jensen, Detlef Kindgen-Milles, Malte Kohns Vasconcelos, Klaus Pfeffer, Tina Senff, Daniel Strelow, Jörg Timm, Andreas Walker, Tobias Wienemann	Human	Original	N/A	N/A	Oro-pharyngeal swab			Heinsberg district	Nanopore MinION	ARTIC pipeline	>10,000x	Stretches of NNNs (1.38% in overall sequence) and 0.01% of unique mutations when compared to the reference sequence.
EPI_ISL_414499	D	hCoV-19/Germany/NRW-04/2020	2020-02-26	Europe	Germany	North Rhine Westphalia	Heinsberg District		Center of Medical Microbiology, Virology, and Hospital Hygiene, University of Duesseldorf	Ortwin Adams, Marcel Andree, Alexander Dilthey, Torsten Feldt, Sandra Hauka, Torsten Houwaart, Björn-Erik Jensen, Detlef Kindgen-Milles, Malte Kohns Vasconcelos, Klaus Pfeffer, Tina Senff, Daniel Strelow, Jörg Timm, Andreas Walker, Tobias Wienemann	Human	Original	N/A	N/A	Oro-pharyngeal swab				Nanopore MinION	ARTIC pipeline	>10,000x	0.03% unique mutations relative to reference sequence
EPI_ISL_414500	D	hCoV-19/England/Sheff01/2020	2020-03-04	Europe	United Kingdom	England	Yorkshire	Sheffield	Department of Infection, Immunity and Cardiovascular Disease, The Florey Institute, The Medical School, University of Sheffield	Thushan de Silva, Matthew Parker, Matthew Wyles, Mehmet Yavuz, Mohammad Raza, Cariad Evans	Human	Original	F	27	Nasal swab				Nanopore
EPI_ISL_414501	D	hCoV-19/England/Sheff02/2020	2020-03-03	Europe	United Kingdom	England	Yorkshire	Sheffield	Department of Infection, Immunity and Cardiovascular Disease, The Florey Institute, The Medical School, University of Sheffield	Thushan de Silva, Matthew Parker, Matthew Wyles, Mehmet Yavuz, Mohammad Raza, Cariad Evans	Human	Original	M	26					Nanopore MinION
EPI_ISL_414504	D	hCoV-19/Germany/NRW-05/2020	2020-02-26	Europe	Germany	North Rhine Westphalia	Heinsberg District		Center of Medical Microbiology, Virology, and Hospital Hygiene, University of Duesseldorf	Ortwin Adams, Marcel Andree, Alexander Dilthey, Torsten Feldt, Sandra Hauka, Torsten Houwaart, Björn-Erik Jensen, Detlef Kindgen-Milles, Malte Kohns Vasconcelos, Klaus Pfeffer, Tina Senff, Daniel Strelow, Jörg Timm, Andreas Walker, Tobias Wienemann	Human	Original	N/A	N/A	Tracheal swab			Heinsberg district	Nanopore MinION	ARTIC Protocol	>10,000x	Stretches of NNNs (1.6% in overall sequence).
EPI_ISL_414505	D	hCoV-19/Germany/NRW-06/2020	2020-02-27	Europe	Germany	North Rhine Westphalia	Heinsberg District		Center of Medical Microbiology, Virology, and Hospital Hygiene, University of Duesseldorf	Ortwin Adams, Marcel Andree, Alexander Dilthey, Torsten Feldt, Sandra Hauka, Torsten Houwaart, Björn-Erik Jensen, Detlef Kindgen-Milles, Malte Kohns Vasconcelos, Klaus Pfeffer, Tina Senff, Daniel Strelow, Jörg Timm, Andreas Walker, Tobias Wienemann	Human	Original	N/A	N/A	Oro-pharyngeal swab				Nanopore MinION	ARTIC Protocol	>10,000x	0.02% unique mutations relative to reference sequence
EPI_ISL_414506	D	hCoV-19/Germany/NRW-07/2020	2020-02-27	Europe	Germany	North Rhine Westphalia	Heinsberg District		Center of Medical Microbiology, Virology, and Hospital Hygiene, University of Duesseldorf	Ortwin Adams, Marcel Andree, Alexander Dilthey, Torsten Feldt, Sandra Hauka, Torsten Houwaart, Björn-Erik Jensen, Detlef Kindgen-Milles, Malte Kohns Vasconcelos, Klaus Pfeffer, Tina Senff, Daniel Strelow, Jörg Timm, Andreas Walker, Tobias Wienemann	Human	Original	N/A	N/A	Oro-pharyngeal swab				Nanopore MinION	ARTIC Protocol	>10,000x	Stretches of NNNs (3.24% in overall sequence)
EPI_ISL_414507	G	hCoV-19/Germany/NRW-011/2020	2020-03-03	Europe	Germany	North Rhine Westphalia	Duesseldorf		Center of Medical Microbiology, Virology, and Hospital Hygiene, University of Duesseldorf	Ortwin Adams, Marcel Andree, Alexander Dilthey, Torsten Feldt, Sandra Hauka, Torsten Houwaart, Björn-Erik Jensen, Detlef Kindgen-Milles, Malte Kohns Vasconcelos, Klaus Pfeffer, Tina Senff, Daniel Strelow, Jörg Timm, Andreas Walker, Tobias Wienemann	Human	Original	N/A	N/A	Oro-pharyngeal swab			Duesseldorf	Nanopore MinION	ARTIC Protocol	>10,000x	tretches of NNNs (2.27% in overall sequence).
EPI_ISL_414508	D	hCoV-19/Germany/NRW-08/2020	2020-02-27	Europe	Germany	North Rhine Westphalia	Heinsberg District		Center of Medical Microbiology, Virology, and Hospital Hygiene, University of Duesseldorf	Ortwin Adams, Marcel Andree, Alexander Dilthey, Torsten Feldt, Sandra Hauka, Torsten Houwaart, Björn-Erik Jensen, Detlef Kindgen-Milles, Malte Kohns Vasconcelos, Klaus Pfeffer, Tina Senff, Daniel Strelow, Jörg Timm, Andreas Walker, Tobias Wienemann	Human	Original	N/A	N/A	Oro-pharyngeal swab				Nanopore MinION	ARTIC Protocol	>10,000x	Stretches of NNNs (1.38% in overall sequence).
EPI_ISL_414509	D	hCoV-19/Germany/NRW-09/2020	2020-02-28	Europe	Germany	North Rhine Westphalia	Heinsberg District		Center of Medical Microbiology, Virology, and Hospital Hygiene, University of Duesseldorf	Ortwin Adams, Marcel Andree, Alexander Dilthey, Torsten Feldt, Sandra Hauka, Torsten Houwaart, Björn-Erik Jensen, Detlef Kindgen-Milles, Malte Kohns Vasconcelos, Klaus Pfeffer, Tina Senff, Daniel Strelow, Jörg Timm, Andreas Walker, Tobias Wienemann	Human	Original	N/A	N/A	Oro-pharyngeal swab			Heinsberg district	Nanopore MinION	ARTIC Protocol	>10,000x
EPI_ISL_414510	D	hCoV-19/Shanghai/SH01/2020	2020-02-02	Asia	China	Shanghai			Key Laboratory of Medical Molecular Virology (MOE/NHC/CAMS)	Zhang,R., Yi,Z., Wang,Y., Teng,Z., Xu,W., Song,W., Cai,X., Sun,Z., Gu,C., Zhou,Y., Chen,H., Ye,R., Han,W., Zhu,Y., Feng,F., Fang,F., Li,C., Zhang,X., Qu,D., Fu,C., Xie,Y. and Yuan,Z.	Human	Vero	N/A	N/A					Illumina; Sanger dideoxy sequencing	CLC v. Genomics workbench 6.0.4; MEGGAHIT v. v1.1.3
EPI_ISL_414511	D	hCoV-19/Japan/TKYE6182/2020	2020-01-01	Asia	Japan				Ryota Kumagai Tokyo Metropolitan Institute of Public Health	Kumagai,R., Yoshida,I., Nagashima,M., Chiba,T. and Sadamasu,K.	Human	U	N/A	N/A
EPI_ISL_414517	D	hCoV-19/Hong Kong/case90_VM20002907/2020	2020-02-25	Asia	China	Hong Kong			School of Public Health, The University of Hong Kong	Dominic N.C. Tsang, Daniel K.W. Chu, Leo L.M. Poon, Malik Peiris	Human	Original	F	29	Nasopharyngeal aspirate & Throat swab				Illumina Miseq		500x
EPI_ISL_414519	D	hCoV-19/Hong Kong/case85_VM20002868/2020	2020-02-24	Asia	China	Hong Kong			School of Public Health, The University of Hong Kong	Dominic N.C. Tsang, Daniel K.W. Chu, Leo L.M. Poon, Malik Peiris	Human	Original	F	60	Nasopharyngeal aspirate & Throat swab				Illumina Miseq		500x
EPI_ISL_414520	D	hCoV-19/Germany/BavPat2/2020	2020-03-02	Europe	Germany	Hong Kong			Bundeswehr Institute of Microbiology	Mathias C Walter, Markus H Antwerpen and Roman Wölfel	Human	Virus Culture	F	40	Sputum	Hospitalized	Patient with Travel History to IRN		Illumina	SPAdes	950x
EPI_ISL_414521	D	hCoV-19/Germany/BavPat3/2020	2020-03-02	Europe	Germany	Hong Kong			Bundeswehr Institute of Microbiology	Mathias C Walter, Markus H Antwerpen and Roman Wölfel	Human	Virus Culture	F	38	Oro-pharyngeal swab	Hospitalized			Illumina	SPAdes	950x
EPI_ISL_414522	D	hCoV-19/England/200990002/2020	2020-02-28	Europe	United Kingdom	Hong Kong			Respiratory Virus Unit, Microbiology Services Colindale, Public Health England	Monica Galiano, Shahjahan Miah, Angie Lackenby, Omolola Akinbami, Tiina Talts, Leena Bhaw, Richard Myers, Steven Platt, Kirstin Edwards, Jonathan Hubb, Joanna Ellis, Maria Zambon	Human	Original	F	48					Illumina NextSeq	PHE pipeline (BWA-SAMtools-Quasibam)
EPI_ISL_414523	G	hCoV-19/England/200990660/2020	2020-02-27	Europe	United Kingdom	Hong Kong			Respiratory Virus Unit, Microbiology Services Colindale, Public Health England	Monica Galiano, Shahjahan Miah, Angie Lackenby, Omolola Akinbami, Tiina Talts, Leena Bhaw, Richard Myers, Steven Platt, Kirstin Edwards, Jonathan Hubb, Joanna Ellis, Maria Zambon	Human	Original	M	56					Illumina NextSeq	PHE pipeline (BWA-SAMtools-Quasibam)
EPI_ISL_414524	G	hCoV-19/England/200991076/2020	2020-03-01	Europe	United Kingdom	Hong Kong			Respiratory Virus Unit, Microbiology Services Colindale, Public Health England	Monica Galiano, Shahjahan Miah, Angie Lackenby, Omolola Akinbami, Tiina Talts, Leena Bhaw, Richard Myers, Steven Platt, Kirstin Edwards, Jonathan Hubb, Joanna Ellis, Maria Zambon	Human	Original	M	48					Illumina NextSeq	PHE pipeline (BWA-SAMtools-Quasibam)
EPI_ISL_414525	G	hCoV-19/England/201040081/2020	2020-03-02	Europe	United Kingdom	Hong Kong			Respiratory Virus Unit, Microbiology Services Colindale, Public Health England	Monica Galiano, Shahjahan Miah, Angie Lackenby, Omolola Akinbami, Tiina Talts, Leena Bhaw, Richard Myers, Steven Platt, Kirstin Edwards, Jonathan Hubb, Joanna Ellis, Maria Zambon	Human	Original	M	41					Illumina NextSeq	PHE pipeline (BWA-SAMtools-Quasibam)
EPI_ISL_414526	G	hCoV-19/England/201040141/2020	2020-03-03	Europe	United Kingdom	Hong Kong			Respiratory Virus Unit, Microbiology Services Colindale, Public Health England	Monica Galiano, Shahjahan Miah, Angie Lackenby, Omolola Akinbami, Tiina Talts, Leena Bhaw, Richard Myers, Steven Platt, Kirstin Edwards, Jonathan Hubb, Joanna Ellis, Maria Zambon	Human	Original	F	51					Illumina NextSeq	PHE pipeline (BWA-SAMtools-Quasibam)
EPI_ISL_414527	D	hCoV-19/Hong Kong/case42_VM20002493/2020	2020-02-09	Asia	China	Hong Kong			School of Public Health, The University of Hong Kong	Dominic N.C. Tsang, Daniel K.W. Chu, Leo L.M. Poon, Malik Peiris	Human	Original	F	62	Nasopharyngeal swab & Throat swab				Illumina Miseq	BWA 0.7.17	500x
EPI_ISL_414528	D	hCoV-19/Hong Kong/case48_VM20002507/2020	2020-02-10	Asia	China	Hong Kong			School of Public Health, The University of Hong Kong	Dominic N.C. Tsang, Daniel K.W. Chu, Leo L.M. Poon, Malik Peiris	Human	Original	F	37					Illumina Miseq	BWA 0.7.17	500x
EPI_ISL_414529	D	hCoV-19/Netherlands/NoordBrabant_20/2020	2020-03-04	Europe	Netherlands	Hong Kong			Erasmus Medical Center	David Nieuwenhuijse, Bas Oude Munnink, Reina Sikkema, Claudia Schapendonk, Irina Chestakova, Anne van der Linden, Mark Pronk, Pascal Lexmond, Corien Swaan, Manon Haverkate, Madelief Mollers, Mart Stein, Sandra Kengne Kamga Mobou, Jeroen van Kampen, Jolanda Voermans, Aura Timen, Corine GeurtsvanKessel, Annemiek van der Eijk, Richard Molenkamp, Marion Koopmans, on behalf of the Dutch national COVID…	Human	Original	N/A	N/A					Nanopore		30x
EPI_ISL_414530	G	hCoV-19/Netherlands/NoordBrabant_21/2020	2020-03-04	Europe	Netherlands	Hong Kong			Erasmus Medical Center	David Nieuwenhuijse, Bas Oude Munnink, Reina Sikkema, Claudia Schapendonk, Irina Chestakova, Anne van der Linden, Mark Pronk, Pascal Lexmond, Corien Swaan, Manon Haverkate, Madelief Mollers, Mart Stein, Sandra Kengne Kamga Mobou, Jeroen van Kampen, Jolanda Voermans, Aura Timen, Corine GeurtsvanKessel, Annemiek van der Eijk, Richard Molenkamp, Marion Koopmans, on behalf of the Dutch national COVID…	Human	Original	N/A	N/A					Nanopore		30x
EPI_ISL_414531	D	hCoV-19/Netherlands/NoordBrabant_22/2020	2020-03-04	Europe	Netherlands	Hong Kong			Erasmus Medical Center	David Nieuwenhuijse, Bas Oude Munnink, Reina Sikkema, Claudia Schapendonk, Irina Chestakova, Anne van der Linden, Mark Pronk, Pascal Lexmond, Corien Swaan, Manon Haverkate, Madelief Mollers, Mart Stein, Sandra Kengne Kamga Mobou, Jeroen van Kampen, Jolanda Voermans, Aura Timen, Corine GeurtsvanKessel, Annemiek van der Eijk, Richard Molenkamp, Marion Koopmans, on behalf of the Dutch national COVID…	Human	Original	N/A	N/A					Nanopore		30x
EPI_ISL_414532	D	hCoV-19/Netherlands/NoordBrabant_23/2020	2020-03-05	Europe	Netherlands	Hong Kong			Erasmus Medical Center	David Nieuwenhuijse, Bas Oude Munnink, Reina Sikkema, Claudia Schapendonk, Irina Chestakova, Anne van der Linden, Mark Pronk, Pascal Lexmond, Corien Swaan, Manon Haverkate, Madelief Mollers, Mart Stein, Sandra Kengne Kamga Mobou, Jeroen van Kampen, Jolanda Voermans, Aura Timen, Corine GeurtsvanKessel, Annemiek van der Eijk, Richard Molenkamp, Marion Koopmans, on behalf of the Dutch national COVID…	Human	Original	N/A	N/A					Nanopore		30x
EPI_ISL_414533	D	hCoV-19/Netherlands/NoordBrabant_24/2020	2020-03-06	Europe	Netherlands	Hong Kong			Erasmus Medical Center	David Nieuwenhuijse, Bas Oude Munnink, Reina Sikkema, Claudia Schapendonk, Irina Chestakova, Anne van der Linden, Mark Pronk, Pascal Lexmond, Corien Swaan, Manon Haverkate, Madelief Mollers, Mart Stein, Sandra Kengne Kamga Mobou, Jeroen van Kampen, Jolanda Voermans, Aura Timen, Corine GeurtsvanKessel, Annemiek van der Eijk, Richard Molenkamp, Marion Koopmans, on behalf of the Dutch national COVID…	Human	Original	N/A	N/A					Nanopore		30x	Stretches of NNNs (1.51% in overall sequence) and a gap of 3 nucleotides relative to reference sequence.
EPI_ISL_414534	D	hCoV-19/Netherlands/NoordBrabant_25/2020	2020-03-06	Europe	Netherlands	Hong Kong			Erasmus Medical Center	David Nieuwenhuijse, Bas Oude Munnink, Reina Sikkema, Claudia Schapendonk, Irina Chestakova, Anne van der Linden, Mark Pronk, Pascal Lexmond, Corien Swaan, Manon Haverkate, Madelief Mollers, Mart Stein, Sandra Kengne Kamga Mobou, Jeroen van Kampen, Jolanda Voermans, Aura Timen, Corine GeurtsvanKessel, Annemiek van der Eijk, Richard Molenkamp, Marion Koopmans, on behalf of the Dutch national COVID…	Human	Original	N/A	N/A					Nanopore		30x
EPI_ISL_414535	G	hCoV-19/Netherlands/NoordBrabant_26/2020	2020-03-06	Europe	Netherlands	Hong Kong			Erasmus Medical Center	David Nieuwenhuijse, Bas Oude Munnink, Reina Sikkema, Claudia Schapendonk, Irina Chestakova, Anne van der Linden, Mark Pronk, Pascal Lexmond, Corien Swaan, Manon Haverkate, Madelief Mollers, Mart Stein, Sandra Kengne Kamga Mobou, Jeroen van Kampen, Jolanda Voermans, Aura Timen, Corine GeurtsvanKessel, Annemiek van der Eijk, Richard Molenkamp, Marion Koopmans, on behalf of the Dutch national COVID…	Human	Original	N/A	N/A					Nanopore		30x
EPI_ISL_414536	D	hCoV-19/Netherlands/NoordBrabant_27/2020	2020-03-08	Europe	Netherlands	Hong Kong			Erasmus Medical Center	David Nieuwenhuijse, Bas Oude Munnink, Reina Sikkema, Claudia Schapendonk, Irina Chestakova, Anne van der Linden, Mark Pronk, Pascal Lexmond, Corien Swaan, Manon Haverkate, Madelief Mollers, Mart Stein, Sandra Kengne Kamga Mobou, Jeroen van Kampen, Jolanda Voermans, Aura Timen, Corine GeurtsvanKessel, Annemiek van der Eijk, Richard Molenkamp, Marion Koopmans, on behalf of the Dutch national COVID…	Human	Original	N/A	N/A					Nanopore		30x	A gap of 3 nucleotides relative to reference sequence
EPI_ISL_414537	D	hCoV-19/Netherlands/NoordBrabant_28/2020	2020-03-08	Europe	Netherlands	Hong Kong			Erasmus Medical Center	David Nieuwenhuijse, Bas Oude Munnink, Reina Sikkema, Claudia Schapendonk, Irina Chestakova, Anne van der Linden, Mark Pronk, Pascal Lexmond, Corien Swaan, Manon Haverkate, Madelief Mollers, Mart Stein, Sandra Kengne Kamga Mobou, Jeroen van Kampen, Jolanda Voermans, Aura Timen, Corine GeurtsvanKessel, Annemiek van der Eijk, Richard Molenkamp, Marion Koopmans, on behalf of the Dutch national COVID…	Human	Original	N/A	N/A					Nanopore		30x	A gap of 3 nucleotides relative to reference sequence
EPI_ISL_414538	D	hCoV-19/Netherlands/NoordBrabant_29/2020	2020-03-08	Europe	Netherlands	Hong Kong			Erasmus Medical Center	David Nieuwenhuijse, Bas Oude Munnink, Reina Sikkema, Claudia Schapendonk, Irina Chestakova, Anne van der Linden, Mark Pronk, Pascal Lexmond, Corien Swaan, Manon Haverkate, Madelief Mollers, Mart Stein, Sandra Kengne Kamga Mobou, Jeroen van Kampen, Jolanda Voermans, Aura Timen, Corine GeurtsvanKessel, Annemiek van der Eijk, Richard Molenkamp, Marion Koopmans, on behalf of the Dutch national COVID…	Human	Original	N/A	N/A					Nanopore		30x	Stretches of NNNs (4.77% in overall sequence) and a gap of 3 nucleotides relative to reference sequence.
EPI_ISL_414539	D	hCoV-19/Netherlands/NoordBrabant_30/2020	2020-03-08	Europe	Netherlands	Hong Kong			Erasmus Medical Center	David Nieuwenhuijse, Bas Oude Munnink, Reina Sikkema, Claudia Schapendonk, Irina Chestakova, Anne van der Linden, Mark Pronk, Pascal Lexmond, Corien Swaan, Manon Haverkate, Madelief Mollers, Mart Stein, Sandra Kengne Kamga Mobou, Jeroen van Kampen, Jolanda Voermans, Aura Timen, Corine GeurtsvanKessel, Annemiek van der Eijk, Richard Molenkamp, Marion Koopmans, on behalf of the Dutch national COVID…	Human	Original	N/A	N/A					Nanopore		30x	A gap of 3 nucleotides relative to reference sequence
EPI_ISL_414540	D	hCoV-19/Netherlands/NoordBrabant_31/2020	2020-03-08	Europe	Netherlands	Hong Kong			Erasmus Medical Center	David Nieuwenhuijse, Bas Oude Munnink, Reina Sikkema, Claudia Schapendonk, Irina Chestakova, Anne van der Linden, Mark Pronk, Pascal Lexmond, Corien Swaan, Manon Haverkate, Madelief Mollers, Mart Stein, Sandra Kengne Kamga Mobou, Jeroen van Kampen, Jolanda Voermans, Aura Timen, Corine GeurtsvanKessel, Annemiek van der Eijk, Richard Molenkamp, Marion Koopmans, on behalf of the Dutch national COVID…	Human	Original	N/A	N/A					Nanopore		30x	Stretches of NNNs (2.04% in overall sequence), 0.12% unique mutations and a gap of 15 nucleotides, 3 nucleotides and 6 nucleotides at different positions relative to reference sequence.
EPI_ISL_414541	D	hCoV-19/Netherlands/NoordBrabant_32/2020	2020-03-08	Europe	Netherlands	Hong Kong			Erasmus Medical Center	David Nieuwenhuijse, Bas Oude Munnink, Reina Sikkema, Claudia Schapendonk, Irina Chestakova, Anne van der Linden, Mark Pronk, Pascal Lexmond, Corien Swaan, Manon Haverkate, Madelief Mollers, Mart Stein, Sandra Kengne Kamga Mobou, Jeroen van Kampen, Jolanda Voermans, Aura Timen, Corine GeurtsvanKessel, Annemiek van der Eijk, Richard Molenkamp, Marion Koopmans, on behalf of the Dutch national COVID…	Human	Original	N/A	N/A					Nanopore		30x	0.06% unique mutations and a gap of 3 nucleotides relative to reference sequence
EPI_ISL_414542	D	hCoV-19/Netherlands/NoordBrabant_33/2020	2020-03	Europe	Netherlands	Hong Kong			Erasmus Medical Center	David Nieuwenhuijse, Bas Oude Munnink, Reina Sikkema, Claudia Schapendonk, Irina Chestakova, Anne van der Linden, Mark Pronk, Pascal Lexmond, Corien Swaan, Manon Haverkate, Madelief Mollers, Mart Stein, Sandra Kengne Kamga Mobou, Jeroen van Kampen, Jolanda Voermans, Aura Timen, Corine GeurtsvanKessel, Annemiek van der Eijk, Richard Molenkamp, Marion Koopmans, on behalf of the Dutch national COVID…	Human	Original	N/A	N/A					Nanopore		30x	A gap of 3 nucleotides relative to reference sequence
EPI_ISL_414543	D	hCoV-19/Netherlands/NoordBrabant_34/2020	2020-03	Europe	Netherlands	Hong Kong			Erasmus Medical Center	David Nieuwenhuijse, Bas Oude Munnink, Reina Sikkema, Claudia Schapendonk, Irina Chestakova, Anne van der Linden, Mark Pronk, Pascal Lexmond, Corien Swaan, Manon Haverkate, Madelief Mollers, Mart Stein, Sandra Kengne Kamga Mobou, Jeroen van Kampen, Jolanda Voermans, Aura Timen, Corine GeurtsvanKessel, Annemiek van der Eijk, Richard Molenkamp, Marion Koopmans, on behalf of the Dutch national COVID…	Human	Original	N/A	N/A					Nanopore		30x	A gap of 3 nucleotides relative to reference sequence
EPI_ISL_414544	D	hCoV-19/Netherlands/NoordBrabant_35/2020	2020-03-09	Europe	Netherlands	Hong Kong			Erasmus Medical Center	David Nieuwenhuijse, Bas Oude Munnink, Reina Sikkema, Claudia Schapendonk, Irina Chestakova, Anne van der Linden, Mark Pronk, Pascal Lexmond, Corien Swaan, Manon Haverkate, Madelief Mollers, Mart Stein, Sandra Kengne Kamga Mobou, Jeroen van Kampen, Jolanda Voermans, Aura Timen, Corine GeurtsvanKessel, Annemiek van der Eijk, Richard Molenkamp, Marion Koopmans, on behalf of the Dutch national COVID…	Human	Original	N/A	N/A					Nanopore		30x	A gap of 3 nucleotides relative to reference sequence
EPI_ISL_414545	G	hCoV-19/Netherlands/NoordBrabant_36/2020	2020-03-03	Europe	Netherlands	Noord Brabant			Erasmus Medical Center	David Nieuwenhuijse, Bas Oude Munnink, Reina Sikkema, Claudia Schapendonk, Irina Chestakova, Anne van der Linden, Mark Pronk, Pascal Lexmond, Corien Swaan, Manon Haverkate, Madelief Mollers, Mart Stein, Sandra Kengne Kamga Mobou, Jeroen van Kampen, Jolanda Voermans, Aura Timen, Corine GeurtsvanKessel, Annemiek van der Eijk, Richard Molenkamp, Marion Koopmans, on behalf of the Dutch national COVID…	Human	Original	N/A	N/A					Nanopore		30x
EPI_ISL_414546	D	hCoV-19/Netherlands/NoordBrabant_37/2020	2020-03-06	Europe	Netherlands	Noord Brabant			Erasmus Medical Center	David Nieuwenhuijse, Bas Oude Munnink, Reina Sikkema, Claudia Schapendonk, Irina Chestakova, Anne van der Linden, Mark Pronk, Pascal Lexmond, Corien Swaan, Manon Haverkate, Madelief Mollers, Mart Stein, Sandra Kengne Kamga Mobou, Jeroen van Kampen, Jolanda Voermans, Aura Timen, Corine GeurtsvanKessel, Annemiek van der Eijk, Richard Molenkamp, Marion Koopmans, on behalf of the Dutch national COVID…	Human	Original	N/A	N/A					Nanopore		30x	Long stretches of NNNs (8.18% in overall sequence)
EPI_ISL_414547	D	hCoV-19/Netherlands/NoordBrabant_38/2020	2020-03-06	Europe	Netherlands	Noord Brabant			Erasmus Medical Center	David Nieuwenhuijse, Bas Oude Munnink, Reina Sikkema, Claudia Schapendonk, Irina Chestakova, Anne van der Linden, Mark Pronk, Pascal Lexmond, Corien Swaan, Manon Haverkate, Madelief Mollers, Mart Stein, Sandra Kengne Kamga Mobou, Jeroen van Kampen, Jolanda Voermans, Aura Timen, Corine GeurtsvanKessel, Annemiek van der Eijk, Richard Molenkamp, Marion Koopmans, on behalf of the Dutch national COVID…	Human	Original	N/A	N/A					Nanopore		30x	Long stretches of NNNs (6.96% in overall sequence) and a gap of 3 nucleotides relative to reference sequence
EPI_ISL_414548	G	hCoV-19/Netherlands/NoordBrabant_39/2020	2020-03-04	Europe	Netherlands	Noord Brabant			Erasmus Medical Center	David Nieuwenhuijse, Bas Oude Munnink, Reina Sikkema, Claudia Schapendonk, Irina Chestakova, Anne van der Linden, Mark Pronk, Pascal Lexmond, Corien Swaan, Manon Haverkate, Madelief Mollers, Mart Stein, Sandra Kengne Kamga Mobou, Jeroen van Kampen, Jolanda Voermans, Aura Timen, Corine GeurtsvanKessel, Annemiek van der Eijk, Richard Molenkamp, Marion Koopmans, on behalf of the Dutch national COVID…	Human	Original	N/A	N/A					Nanopore		30x
EPI_ISL_414549	G	hCoV-19/Netherlands/NoordHolland_2/2020	2020-03-03	Europe	Netherlands	Noord Holland			Erasmus Medical Center	David Nieuwenhuijse, Bas Oude Munnink, Reina Sikkema, Claudia Schapendonk, Irina Chestakova, Anne van der Linden, Mark Pronk, Pascal Lexmond, Corien Swaan, Manon Haverkate, Madelief Mollers, Mart Stein, Sandra Kengne Kamga Mobou, Jeroen van Kampen, Jolanda Voermans, Aura Timen, Corine GeurtsvanKessel, Annemiek van der Eijk, Richard Molenkamp, Marion Koopmans, on behalf of the Dutch national COVID…	Human	Original	N/A	N/A					Nanopore		30x
EPI_ISL_414550	D	hCoV-19/Netherlands/Overijssel_2/2020	2020-03-06	Europe	Netherlands	Overijssel			Erasmus Medical Center	David Nieuwenhuijse, Bas Oude Munnink, Reina Sikkema, Claudia Schapendonk, Irina Chestakova, Anne van der Linden, Mark Pronk, Pascal Lexmond, Corien Swaan, Manon Haverkate, Madelief Mollers, Mart Stein, Sandra Kengne Kamga Mobou, Jeroen van Kampen, Jolanda Voermans, Aura Timen, Corine GeurtsvanKessel, Annemiek van der Eijk, Richard Molenkamp, Marion Koopmans, on behalf of the Dutch national COVID…	Human	Original	N/A	N/A					Nanopore		30x	Stretches of NNNs (2.79% in overall sequence) and a gap of 3 nucleotides relative to reference sequence.
EPI_ISL_414551	D	hCoV-19/Netherlands/Utrecht_12/2020	2020-03-07	Europe	Netherlands	Utrecht			Erasmus Medical Center	David Nieuwenhuijse, Bas Oude Munnink, Reina Sikkema, Claudia Schapendonk, Irina Chestakova, Anne van der Linden, Mark Pronk, Pascal Lexmond, Corien Swaan, Manon Haverkate, Madelief Mollers, Mart Stein, Sandra Kengne Kamga Mobou, Jeroen van Kampen, Jolanda Voermans, Aura Timen, Corine GeurtsvanKessel, Annemiek van der Eijk, Richard Molenkamp, Marion Koopmans, on behalf of the Dutch national COVID…	Human	Original	N/A	N/A					Nanopore		30x	A gap of 3 nucleotides relative to reference sequence
EPI_ISL_414552	G	hCoV-19/Netherlands/Utrecht_13/2020	2020-03-07	Europe	Netherlands	Utrecht			Erasmus Medical Center	David Nieuwenhuijse, Bas Oude Munnink, Reina Sikkema, Claudia Schapendonk, Irina Chestakova, Anne van der Linden, Mark Pronk, Pascal Lexmond, Corien Swaan, Manon Haverkate, Madelief Mollers, Mart Stein, Sandra Kengne Kamga Mobou, Jeroen van Kampen, Jolanda Voermans, Aura Timen, Corine GeurtsvanKessel, Annemiek van der Eijk, Richard Molenkamp, Marion Koopmans, on behalf of the Dutch national COVID…	Human	Original	N/A	N/A					Nanopore		30x
EPI_ISL_414553	D	hCoV-19/Netherlands/Utrecht_14/2020	2020-03-09	Europe	Netherlands	Utrecht			Erasmus Medical Center	David Nieuwenhuijse, Bas Oude Munnink, Reina Sikkema, Claudia Schapendonk, Irina Chestakova, Anne van der Linden, Mark Pronk, Pascal Lexmond, Corien Swaan, Manon Haverkate, Madelief Mollers, Mart Stein, Sandra Kengne Kamga Mobou, Jeroen van Kampen, Jolanda Voermans, Aura Timen, Corine GeurtsvanKessel, Annemiek van der Eijk, Richard Molenkamp, Marion Koopmans, on behalf of the Dutch national COVID…	Human	Original	N/A	N/A					Nanopore		30x	Stretches of NNNs (1.27% in overall sequence) and a gap of 3 nucleotides relative to reference sequence.
EPI_ISL_414554	G	hCoV-19/Netherlands/Utrecht_15/2020	2020-03-08	Europe	Netherlands	Utrecht			Erasmus Medical Center	David Nieuwenhuijse, Bas Oude Munnink, Reina Sikkema, Claudia Schapendonk, Irina Chestakova, Anne van der Linden, Mark Pronk, Pascal Lexmond, Corien Swaan, Manon Haverkate, Madelief Mollers, Mart Stein, Sandra Kengne Kamga Mobou, Jeroen van Kampen, Jolanda Voermans, Aura Timen, Corine GeurtsvanKessel, Annemiek van der Eijk, Richard Molenkamp, Marion Koopmans, on behalf of the Dutch national COVID…	Human	Original	N/A	N/A					Nanopore		30x
EPI_ISL_414555	D	hCoV-19/Netherlands/Utrecht_16/2020	2020-03-08	Europe	Netherlands	Utrecht			Erasmus Medical Center	David Nieuwenhuijse, Bas Oude Munnink, Reina Sikkema, Claudia Schapendonk, Irina Chestakova, Anne van der Linden, Mark Pronk, Pascal Lexmond, Corien Swaan, Manon Haverkate, Madelief Mollers, Mart Stein, Sandra Kengne Kamga Mobou, Jeroen van Kampen, Jolanda Voermans, Aura Timen, Corine GeurtsvanKessel, Annemiek van der Eijk, Richard Molenkamp, Marion Koopmans, on behalf of the Dutch national COVID…	Human	Original	N/A	N/A					Nanopore		30x
EPI_ISL_414556	G	hCoV-19/Netherlands/ZuidHolland_2/2020	2020-03-06	Europe	Netherlands	Zuid Holland			Erasmus Medical Center	David Nieuwenhuijse, Bas Oude Munnink, Reina Sikkema, Claudia Schapendonk, Irina Chestakova, Anne van der Linden, Mark Pronk, Pascal Lexmond, Corien Swaan, Manon Haverkate, Madelief Mollers, Mart Stein, Sandra Kengne Kamga Mobou, Jeroen van Kampen, Jolanda Voermans, Aura Timen, Corine GeurtsvanKessel, Annemiek van der Eijk, Richard Molenkamp, Marion Koopmans, on behalf of the Dutch national COVID…	Human	Original	N/A	N/A					Nanopore		30x
EPI_ISL_414557	G	hCoV-19/Netherlands/ZuidHolland_15/2020	2020-03-08	Europe	Netherlands	Zuid Holland			Erasmus Medical Center	David Nieuwenhuijse, Bas Oude Munnink, Reina Sikkema, Claudia Schapendonk, Irina Chestakova, Anne van der Linden, Mark Pronk, Pascal Lexmond, Corien Swaan, Manon Haverkate, Madelief Mollers, Mart Stein, Sandra Kengne Kamga Mobou, Jeroen van Kampen, Jolanda Voermans, Aura Timen, Corine GeurtsvanKessel, Annemiek van der Eijk, Richard Molenkamp, Marion Koopmans, on behalf of the Dutch national COVID…	Human	Original	N/A	N/A					Nanopore		30x
EPI_ISL_414558	D	hCoV-19/Netherlands/ZuidHolland_16/2020	2020-03-06	Europe	Netherlands	Zuid Holland			Erasmus Medical Center	David Nieuwenhuijse, Bas Oude Munnink, Reina Sikkema, Claudia Schapendonk, Irina Chestakova, Anne van der Linden, Mark Pronk, Pascal Lexmond, Corien Swaan, Manon Haverkate, Madelief Mollers, Mart Stein, Sandra Kengne Kamga Mobou, Jeroen van Kampen, Jolanda Voermans, Aura Timen, Corine GeurtsvanKessel, Annemiek van der Eijk, Richard Molenkamp, Marion Koopmans, on behalf of the Dutch national COVID…	Human	Original	N/A	N/A					Nanopore		30x
EPI_ISL_414559	G	hCoV-19/Netherlands/ZuidHolland_17/2020	2020-03-07	Europe	Netherlands	Zuid Holland			Erasmus Medical Center	David Nieuwenhuijse, Bas Oude Munnink, Reina Sikkema, Claudia Schapendonk, Irina Chestakova, Anne van der Linden, Mark Pronk, Pascal Lexmond, Corien Swaan, Manon Haverkate, Madelief Mollers, Mart Stein, Sandra Kengne Kamga Mobou, Jeroen van Kampen, Jolanda Voermans, Aura Timen, Corine GeurtsvanKessel, Annemiek van der Eijk, Richard Molenkamp, Marion Koopmans, on behalf of the Dutch national COVID…	Human	Original	N/A	N/A					Nanopore		30x
EPI_ISL_414560	G	hCoV-19/Netherlands/ZuidHolland_18/2020	2020-03-03	Europe	Netherlands	Zuid Holland			Erasmus Medical Center	David Nieuwenhuijse, Bas Oude Munnink, Reina Sikkema, Claudia Schapendonk, Irina Chestakova, Anne van der Linden, Mark Pronk, Pascal Lexmond, Corien Swaan, Manon Haverkate, Madelief Mollers, Mart Stein, Sandra Kengne Kamga Mobou, Jeroen van Kampen, Jolanda Voermans, Aura Timen, Corine GeurtsvanKessel, Annemiek van der Eijk, Richard Molenkamp, Marion Koopmans, on behalf of the Dutch national COVID…	Human	Original	N/A	N/A					Nanopore		30x
EPI_ISL_414561	G	hCoV-19/Netherlands/ZuidHolland_19/2020	2020-03-05	Europe	Netherlands	Zuid Holland			Erasmus Medical Center	David Nieuwenhuijse, Bas Oude Munnink, Reina Sikkema, Claudia Schapendonk, Irina Chestakova, Anne van der Linden, Mark Pronk, Pascal Lexmond, Corien Swaan, Manon Haverkate, Madelief Mollers, Mart Stein, Sandra Kengne Kamga Mobou, Jeroen van Kampen, Jolanda Voermans, Aura Timen, Corine GeurtsvanKessel, Annemiek van der Eijk, Richard Molenkamp, Marion Koopmans, on behalf of the Dutch national COVID…	Human	Original	N/A	N/A					Nanopore		30x
EPI_ISL_414562	G	hCoV-19/Netherlands/ZuidHolland_20/2020	2020-03-03	Europe	Netherlands	Zuid Holland			Erasmus Medical Center	David Nieuwenhuijse, Bas Oude Munnink, Reina Sikkema, Claudia Schapendonk, Irina Chestakova, Anne van der Linden, Mark Pronk, Pascal Lexmond, Corien Swaan, Manon Haverkate, Madelief Mollers, Mart Stein, Sandra Kengne Kamga Mobou, Jeroen van Kampen, Jolanda Voermans, Aura Timen, Corine GeurtsvanKessel, Annemiek van der Eijk, Richard Molenkamp, Marion Koopmans, on behalf of the Dutch national COVID…	Human	Original	N/A	N/A					Nanopore		30x
EPI_ISL_414563	D	hCoV-19/Netherlands/ZuidHolland_21/2020	2020-03-03	Europe	Netherlands	Zuid Holland			Erasmus Medical Center	David Nieuwenhuijse, Bas Oude Munnink, Reina Sikkema, Claudia Schapendonk, Irina Chestakova, Anne van der Linden, Mark Pronk, Pascal Lexmond, Corien Swaan, Manon Haverkate, Madelief Mollers, Mart Stein, Sandra Kengne Kamga Mobou, Jeroen van Kampen, Jolanda Voermans, Aura Timen, Corine GeurtsvanKessel, Annemiek van der Eijk, Richard Molenkamp, Marion Koopmans, on behalf of the Dutch national COVID…	Human	Original	N/A	N/A					Nanopore		30x	A gap of 3 nucleotides relative to reference sequence
EPI_ISL_414564	G	hCoV-19/Netherlands/ZuidHolland_22/2020	2020-03-08	Europe	Netherlands	Zuid Holland			Erasmus Medical Center	David Nieuwenhuijse, Bas Oude Munnink, Reina Sikkema, Claudia Schapendonk, Irina Chestakova, Anne van der Linden, Mark Pronk, Pascal Lexmond, Corien Swaan, Manon Haverkate, Madelief Mollers, Mart Stein, Sandra Kengne Kamga Mobou, Jeroen van Kampen, Jolanda Voermans, Aura Timen, Corine GeurtsvanKessel, Annemiek van der Eijk, Richard Molenkamp, Marion Koopmans, on behalf of the Dutch national COVID…	Human	Original	N/A	N/A					Nanopore		30x
EPI_ISL_414565	G	hCoV-19/Netherlands/ZuidHolland_23/2020	2020-03-09	Europe	Netherlands	Zuid Holland			Erasmus Medical Center	David Nieuwenhuijse, Bas Oude Munnink, Reina Sikkema, Claudia Schapendonk, Irina Chestakova, Anne van der Linden, Mark Pronk, Pascal Lexmond, Corien Swaan, Manon Haverkate, Madelief Mollers, Mart Stein, Sandra Kengne Kamga Mobou, Jeroen van Kampen, Jolanda Voermans, Aura Timen, Corine GeurtsvanKessel, Annemiek van der Eijk, Richard Molenkamp, Marion Koopmans, on behalf of the Dutch national COVID…	Human	Original	N/A	N/A					Nanopore		30x	Long stretches of NNNs (11.6% in overall sequence)
EPI_ISL_414566	G	hCoV-19/Netherlands/ZuidHolland_24/2020	2020-03-06	Europe	Netherlands	Zuid Holland			Erasmus Medical Center	David Nieuwenhuijse, Bas Oude Munnink, Reina Sikkema, Claudia Schapendonk, Irina Chestakova, Anne van der Linden, Mark Pronk, Pascal Lexmond, Corien Swaan, Manon Haverkate, Madelief Mollers, Mart Stein, Sandra Kengne Kamga Mobou, Jeroen van Kampen, Jolanda Voermans, Aura Timen, Corine GeurtsvanKessel, Annemiek van der Eijk, Richard Molenkamp, Marion Koopmans, on behalf of the Dutch national COVID…	Human	Original	N/A	N/A					Nanopore		30x
EPI_ISL_414567	D	hCoV-19/Hong Kong/case49_VM20002508/2020	2020-02-10	Asia	China	Hong Kong			School of Public Health, The University of Hong Kong	Dominic N.C. Tsang, Daniel K.W. Chu, Leo L.M. Poon, Malik Peiris	Human	Original	M	37	Nasopharyngeal swab & Throat swab				Illumina Miseq	BWA 0.7.17	500x	Long stretches of NNNs (21.73% of overall sequence). 0.08% Unique Mutations.
EPI_ISL_414569	D	hCoV-19/Hong Kong/case52_VM20002582/2020	2020-02-12	Asia	China	Hong Kong			School of Public Health, The University of Hong Kong	Dominic N.C. Tsang, Daniel K.W. Chu, Leo L.M. Poon, Malik Peiris	Human	Original	F	67					Illumina Miseq	BWA 0.7.17	500x
EPI_ISL_414571	D	hCoV-19/Hong Kong/case78_VM20002849/2020	2020-02-22	Asia	China	Hong Kong			School of Public Health, The University of Hong Kong	Dominic N.C. Tsang, Daniel K.W. Chu, Leo L.M. Poon, Malik Peiris	Human	Original	F	59	Nasopharyngeal swab				Illumina Miseq	BWA 0.7.17	500x
EPI_ISL_414574	D	hCoV-19/Germany/NRW-10/2020	2020-02-28	Europe	Germany	North Rhine Westphalia	Heinsberg District		Center of Medical Microbiology, Virology, and Hospital Hygiene, University of Duesseldorf	Ortwin Adams, Marcel Andree, Alexander Dilthey, Torsten Feldt, Sandra Hauka, Torsten Houwaart, Björn-Erik Jensen, Detlef Kindgen-Milles, Malte Kohns Vasconcelos, Klaus Pfeffer, Tina Senff, Daniel Strelow, Jörg Timm, Andreas Walker, Tobias Wienemann	Human	Original	N/A	N/A	Oro-pharyngeal swab			Heinsberg district	Nanopore MinION	ARTIC Protocol	>10,000X
EPI_ISL_414577	D	hCoV-19/Chile/Talca-1/2020	2020-03-02	South America	Chile	Talca			Instituto de Salud Publica de Chile	Andrés E. Castillo, Bárbara Parra, Paz Tapia, Alejandra Acevedo, Jaime Lagos, Winston Andrade, Loredana Arata, Gabriel Leal, Gisselle Barra, Carolina Tambley, Javier Tognarelli, Patricia Bustos, Soledad Ulloa, Rodrigo Fasce, Jorge Fernández.	Human	Original	M	33	Throat swab		Travel to Southeast Asia and Europe		Illumina Miseq	IRMA v0.9.3	1,000x
EPI_ISL_414578	D	hCoV-19/Chile/Talca-2/2020	2020-03-04	South America	Chile	Talca			Instituto de Salud Publica de Chile	Andrés E. Castillo, Bárbara Parra, Paz Tapia, Alejandra Acevedo, Jaime Lagos, Winston Andrade, Loredana Arata, Gabriel Leal, Gisselle Barra, Carolina Tambley, Javier Tognarelli, Patricia Bustos, Soledad Ulloa, Rodrigo Fasce, Jorge Fernández.	Human	Original	F	33					Illumina Miseq	IRMA v0.9.3	1,000x
EPI_ISL_414579	D	hCoV-19/Chile/Santiago-1/2020	2020-03-03	South America	Chile	Santiago			Instituto de Salud Publica de Chile	Andrés E. Castillo, Bárbara Parra, Paz Tapia, Alejandra Acevedo, Jaime Lagos, Winston Andrade, Loredana Arata, Gabriel Leal, Gisselle Barra, Carolina Tambley, Javier Tognarelli, Patricia Bustos, Soledad Ulloa, Rodrigo Fasce, Jorge Fernández.	Human	Original	F	56	Throat swab		Travel to Italy		Illumina Miseq	IRMA v0.9.3	1,000x
EPI_ISL_414580	G	hCoV-19/Chile/Santiago-2/2020	2020-03-05	South America	Chile	Santiago			Instituto de Salud Publica de Chile	Andrés E. Castillo, Bárbara Parra, Paz Tapia, Alejandra Acevedo, Jaime Lagos, Winston Andrade, Loredana Arata, Gabriel Leal, Gisselle Barra, Carolina Tambley, Javier Tognarelli, Patricia Bustos, Soledad Ulloa, Rodrigo Fasce, Jorge Fernández.	Human	Original	F	40			Travel to Italy		Illumina Miseq	IRMA v0.9.3	1,000x
EPI_ISL_414584	G	hCoV-19/Ireland/Dublin-19072/2020	2020-03-02	Europe	Ireland	Dublin			UCD National Virus Reference Laboratory	Michael Carr, Gabriel Gonzalez, Jonathan Dean, Suzie Coughlan, Alison Murphy, Kevin Byrne, Ken Wolfe, Jeff Connell, Brendan Loftus, Cillian F De Gascun	Human	Original	F	49	Nose/Throat swab				MinION		300x (average)	Multiple gaps compared to reference sequence (2.9%)
EPI_ISL_414585	G	hCoV-19/Ireland/Limerick-19933/2020	2020-03-03	Europe	Ireland	Limerick			UCD National Virus Reference Laboratory	Michael Carr, Gabriel Gonzalez, Jonathan Dean, Suzie Coughlan, Alison Murphy, Kevin Byrne, Ken Wolfe, Jeff Connell, Brendan Loftus, Cillian F De Gascun	Human	Original	F	11	Swab				MinION		300x (average)	Multiple gaps compared to reference sequence (2.9%)
EPI_ISL_414586	G	hCoV-19/Ireland/Limerick-19934/2020	2020-03-03	Europe	Ireland	Limerick			UCD National Virus Reference Laboratory	Michael Carr, Gabriel Gonzalez, Jonathan Dean, Suzie Coughlan, Alison Murphy, Kevin Byrne, Ken Wolfe, Jeff Connell, Brendan Loftus, Cillian F De Gascun	Human	Original	M	13	Swab				Nanopore MinION		330x (average)
EPI_ISL_414587	G	hCoV-19/Ireland/Limerick-19935/2020	2020-03-03	Europe	Ireland	Limerick			UCD National Virus Reference Laboratory	Michael Carr, Gabriel Gonzalez, Jonathan Dean, Suzie Coughlan, Alison Murphy, Kevin Byrne, Ken Wolfe, Jeff Connell, Brendan Loftus, Cillian F De Gascun	Human	Original	M	41	Swab				Oxford Nanopore MinION		380x (average)
EPI_ISL_414588	D	hCoV-19/USA/MN1-MDH1/2020	2020-03-05	North America	USA	Minnesota			Minnesota Department of Health, Public Health Laboratory	Matt Plumb, Jake Garfin and Xiong Wang	Human	Original	N/A	N/A					Nanopore MinION	ARTIC-nCoV-bioinformaticsSOP v1.0.0	800x
EPI_ISL_414589	D	hCoV-19/USA/MN2-MDH2/2020	2020-03-07	North America	USA	Minnesota			Minnesota Department of Health, Public Health Laboratory	Matt Plumb, Jake Garfin and Xiong Wang	Human	Original	N/A	N/A					Nanopore MinION	ARTIC-nCoV-bioinformaticsSOP v1.0.0	700x
EPI_ISL_414590	D	hCoV-19/USA/MN3-MDH3/2020	2020-03-09	North America	USA	Minnesota			Minnesota Department of Health, Public Health Laboratory	Matt Plumb, Jake Garfin and Xiong Wang	Human	Original	N/A	N/A					Nanopore MinION	ARTIC-nCoV-bioinformaticsSOP v1.0.0	700x
EPI_ISL_414591	D	hCoV-19/USA/WA-UW22/2020	2020-03-06	North America	USA	Washington	Kirkland		UW Virology Lab	Pavitra Roychoudhury, Hong Xie, Keith Jerome, Alexander Greninger	Human	Original	N/A	N/A					Illumina NextSeq	custom	395x
EPI_ISL_414592	D	hCoV-19/USA/WA-UW23/2020	2020-03-06	North America	USA	Washington	Tacoma		UW Virology Lab	Pavitra Roychoudhury, Hong Xie, Keith Jerome, Alexander Greninger	Human	Original	N/A	N/A					Illumina NextSeq	custom	838x
EPI_ISL_414593	D	hCoV-19/USA/WA-UW24/2020	2020-03-05	North America	USA	Washington	Kirkland		UW Virology Lab	Pavitra Roychoudhury, Hong Xie, Keith Jerome, Alexander Greninger	Human	Original	N/A	N/A					Illumina NextSeq	custom	275x
EPI_ISL_414594	G	hCoV-19/USA/WA-UW25/2020	2020-03-05	North America	USA	Washington	Kirkland		UW Virology Lab	Pavitra Roychoudhury, Hong Xie, Keith Jerome, Alexander Greninger	Human	Original	N/A	N/A					Illumina NextSeq	custom	86x
EPI_ISL_414595	D	hCoV-19/USA/WA-UW26/2020	2020-03-05	North America	USA	Washington	Kirkland		UW Virology Lab	Pavitra Roychoudhury, Hong Xie, Keith Jerome, Alexander Greninger	Human	Original	N/A	N/A					Illumina NextSeq	custom	5010x
EPI_ISL_414596	D	hCoV-19/USA/WA-UW27/2020	2020-03-04	North America	USA	Washington	Kirkland		UW Virology Lab	Pavitra Roychoudhury, Hong Xie, Keith Jerome, Alexander Greninger	Human	Original	N/A	N/A					Illumina NextSeq	custom	114x
EPI_ISL_414597	D	hCoV-19/USA/WA-UW28/2020	2020-03-04	North America	USA	Washington	Kirkland		UW Virology Lab	Pavitra Roychoudhury, Hong Xie, Keith Jerome, Alexander Greninger	Human	Original	N/A	N/A					Illumina NextSeq	custom	482x
EPI_ISL_414598	D	hCoV-19/Spain/Valencia3/2020	2020-03-05	Europe	Spain	Comunitat Valenciana	Valencia		Sequencing and Bioinformatics Service and Molecular Epidemiology Research Group. FISABIO-Public Health.	David Navarro, Maria Alma Bracho, Giuseppe D'Auria, Griselda De Marco, Neris Garcia-Gonzalez, Fernando Gonzalez-Candelas	Human	Original	M	89	Hospitalized				Nanopore MinION	ARTIC pipeline	215x	Stretches of NNNs (2.89% in overall sequence)
EPI_ISL_414600	D	hCoV-19/France/GE1583/2020	2020-02-26	Europe	France	Grand-Est	Strasbourg		National Reference Center for Viruses of Respiratory Infections, Institut Pasteur, Paris	Mélnie Albert, Marion Barbet, Sylvie Behillil, Méline Bizard, Angela Brisebarre, Flora Donati Vincent Enouf, Maud Vanpeene, Sylvie van der Werf, Samira Fafi-Kremer	Human	Original	M	36	Sputum				Illumina NExtSeq 500	CLC Genomics Workbench 20
EPI_ISL_414616	G	hCoV-19/USA/WA-UW29/2020	2020-03-08	North America	USA	Washington	Kirkland		UW Virology Lab	Pavitra Roychoudhury, Hong Xie, Keith Jerome, Alexander Greninger	Human	Original	N/A	N/A					Illumina NextSeq	custom	240x
EPI_ISL_414617	D	hCoV-19/USA/WA-UW30/2020	2020-03-08	North America	USA	Washington			UW Virology Lab	Pavitra Roychoudhury, Hong Xie, Keith Jerome, Alexander Greninger	Human	Original	N/A	N/A					Illumina NextSeq	custom	350x
EPI_ISL_414618	D	hCoV-19/USA/WA-UW31/2020	2020-03-08	North America	USA	Washington			UW Virology Lab	Pavitra Roychoudhury, Hong Xie, Keith Jerome, Alexander Greninger	Human	Original	N/A	N/A					Illumina NextSeq	custom	9675x
EPI_ISL_414619	D	hCoV-19/USA/WA-UW32/2020	2020-03-07	North America	USA	Washington			UW Virology Lab	Pavitra Roychoudhury, Hong Xie, Keith Jerome, Alexander Greninger	Human	Original	N/A	N/A					Illumina NextSeq	custom	103x
EPI_ISL_414620	D	hCoV-19/USA/WA-UW33/2020	2020-03-08	North America	USA	Washington			UW Virology Lab	Pavitra Roychoudhury, Hong Xie, Keith Jerome, Alexander Greninger	Human	Original	N/A	N/A					Illumina NextSeq	custom	257x
EPI_ISL_414621	D	hCoV-19/USA/WA-UW34/2020	2020-03-08	North America	USA	Washington	Kirkland		UW Virology Lab	Pavitra Roychoudhury, Hong Xie, Keith Jerome, Alexander Greninger	Human	Original	N/A	N/A					Illumina NextSeq	custom	609x
EPI_ISL_414622	D	hCoV-19/USA/WA-UW35/2020	2020-03-08	North America	USA	Washington	Seattle		UW Virology Lab	Pavitra Roychoudhury, Hong Xie, Keith Jerome, Alexander Greninger	Human	Original	N/A	N/A					Illumina NextSeq	custom	198x
EPI_ISL_414623	D	hCoV-19/France/GE1583/2020	2020-02-25	Europe	France	Grand-Est	Strasbourg		National Reference Center for Viruses of Respiratory Infections, Institut Pasteur, Paris	Mélnie Albert, Marion Barbet, Sylvie Behillil, Méline Bizard, Angela Brisebarre, Flora Donati Vincent Enouf, Maud Vanpeene, Sylvie van der Werf, Samira Fafi-Kremer	Human	Original	M	36	Sputum	Hospitalized			Illumina NextSeq 500	CLC Genomics Workbench 20
EPI_ISL_414624	G	hCoV-19/France/N1620/2020	2020-02-26	Europe	France	Normandie	Rouen		National Reference Center for Viruses of Respiratory Infections, Institut Pasteur, Paris	Mélnie Albert, Marion Barbet, Sylvie Behillil, Méline Bizard, Angela Brisebarre, Flora Donati Vincent Enouf, Maud Vanpeene, Sylvie van der Werf, Jean-Christophe Plantier	Human	Original	N/A	N/A	Ora-pharyngeal swab	Hospitalized			Illumina NextSeq 500	CLC Genomics Workbench 20
EPI_ISL_414625	G	hCoV-19/France/PL1643/2020	2020-02-26	Europe	France	Pays de la Loire	Nantes		National Reference Center for Viruses of Respiratory Infections, Institut Pasteur, Paris	Mélnie Albert, Marion Barbet, Sylvie Behillil, Méline Bizard, Angela Brisebarre, Flora Donati Vincent Enouf, Maud Vanpeene, Sylvie van der Werf, Marianne Coste-Burel	Human	Original	F	59	N/A	Hospitalized			Illumina NextSeq 500	CLC Genomics Workbench 20
EPI_ISL_414626	G	hCoV-19/France/HF1684/2020	2020-02-29	Europe	France	Hauts de France	Crépy en Valois		National Reference Center for Viruses of Respiratory Infections, Institut Pasteur, Paris	Mélnie Albert, Marion Barbet, Sylvie Behillil, Méline Bizard, Angela Brisebarre, Flora Donati Vincent Enouf, Maud Vanpeene, Sylvie van der Werf	Human	Original	F	88	Sputum	Hospitalized			Illumina NextSeq 500	CLC Genomics Workbench 20
EPI_ISL_414627	G	hCoV-19/France/HF1795/2020	2020-03-02	Europe	France	Hauts de France	Compiègne		National Reference Center for Viruses of Respiratory Infections, Institut Pasteur, Paris	Mélnie Albert, Marion Barbet, Sylvie Behillil, Méline Bizard, Angela Brisebarre, Flora Donati Vincent Enouf, Maud Vanpeene, Sylvie van der Werf, Raulin Olivia	Human	Original	M	78	Ora-pharyngeal swab	Hospitalized			Illumina NextSeq 500	CLC Genomics Workbench 20
EPI_ISL_414628	G	hCoV-19/France/HF1805/2020	2020-03-02	Europe	France	Hauts de France	Compiègne		National Reference Center for Viruses of Respiratory Infections, Institut Pasteur, Paris	Mélnie Albert, Marion Barbet, Sylvie Behillil, Méline Bizard, Angela Brisebarre, Flora Donati Vincent Enouf, Maud Vanpeene, Sylvie van der Werf, Raulin Olivia	Human	Original	M	82	Ora-pharyngeal swab	Hospitalized			Illumina NextSeq 500	CLC Genomics Workbench 20
EPI_ISL_414629	G	hCoV-19/France/HF1870/2020	2020-03-03	Europe	France	Hauts de France	Compiègne		National Reference Center for Viruses of Respiratory Infections, Institut Pasteur, Paris	Mélnie Albert, Marion Barbet, Sylvie Behillil, Méline Bizard, Angela Brisebarre, Flora Donati Vincent Enouf, Maud Vanpeene, Sylvie van der Werf, Raulin Olivia	Human	Original	M	88	Ora-pharyngeal swab	Hospitalized			Illumina NextSeq 500	CLC Genomics Workbench 20
EPI_ISL_414630	G	hCoV-19/France/HF1871/2020	2020-03-03	Europe	France	Hauts de France	Compiègne		National Reference Center for Viruses of Respiratory Infections, Institut Pasteur, Paris	Mélnie Albert, Marion Barbet, Sylvie Behillil, Méline Bizard, Angela Brisebarre, Flora Donati Vincent Enouf, Maud Vanpeene, Sylvie van der Werf, Raulin Olivia	Human	Original	M	65	Ora-pharyngeal swab	Hospitalized			Illumina NextSeq 500	CLC Genomics Workbench 20
EPI_ISL_414631	G	hCoV-19/France/GE1973/2020	2020-03-04	Europe	France	Grand-Est	Reims		National Reference Center for Viruses of Respiratory Infections, Institut Pasteur, Paris	Mélnie Albert, Marion Barbet, Sylvie Behillil, Méline Bizard, Angela Brisebarre, Flora Donati Vincent Enouf, Maud Vanpeene, Sylvie van der Werf, Laurent Andreoletti	Human	Original	M	88	Ora-pharyngeal swab	Hospitalized			Illumina NextSeq 500	CLC Genomics Workbench 20
EPI_ISL_414632	G	hCoV-19/France/GE1977/2020	2020-03-04	Europe	France	Grand-Est	Reims		National Reference Center for Viruses of Respiratory Infections, Institut Pasteur, Paris	Mélnie Albert, Marion Barbet, Sylvie Behillil, Méline Bizard, Angela Brisebarre, Flora Donati Vincent Enouf, Maud Vanpeene, Sylvie van der Werf, Laurent Andreoletti	Human	Original	M	70	Ora-pharyngeal swab	Hospitalized			Illumina NextSeq 500	CLC Genomics Workbench 20
EPI_ISL_414633	G	hCoV-19/France/IDF1980/2020	2020-03-04	Europe	France	Ile-de-France	Pontoise		National Reference Center for Viruses of Respiratory Infections, Institut Pasteur, Paris	Mélnie Albert, Marion Barbet, Sylvie Behillil, Méline Bizard, Angela Brisebarre, Flora Donati Vincent Enouf, Maud Vanpeene, Sylvie van der Werf, Pascale Martres	Human	Original	M	86	Ora-pharyngeal swab	Hospitalized
EPI_ISL_414634	G	hCoV-19/France/HF1986/2020	2020-03-04	Europe	France	Hauts de France	Compiègne		National Reference Center for Viruses of Respiratory Infections, Institut Pasteur, Paris	Mélnie Albert, Marion Barbet, Sylvie Behillil, Méline Bizard, Angela Brisebarre, Flora Donati Vincent Enouf, Maud Vanpeene, Sylvie van der Werf, Raulin Olivia	Human	Original	M	60	Sputum	Hospitalized						0.06% unique mutations and a gap of 1 nucleotide relative to reference sequence
EPI_ISL_414635	G	hCoV-19/France/HF1988/2020	2020-03-04	Europe	France	Hauts de France	Compiègne		National Reference Center for Viruses of Respiratory Infections, Institut Pasteur, Paris	Mélnie Albert, Marion Barbet, Sylvie Behillil, Méline Bizard, Angela Brisebarre, Flora Donati Vincent Enouf, Maud Vanpeene, Sylvie van der Werf, Raulin Olivia	Human	Original	F	70	Ora-pharyngeal swab	Hospitalized
EPI_ISL_414636	G	hCoV-19/France/HF1989/2020	2020-03-04	Europe	France	Hauts de France	Compiègne		National Reference Center for Viruses of Respiratory Infections, Institut Pasteur, Paris	Mélnie Albert, Marion Barbet, Sylvie Behillil, Méline Bizard, Angela Brisebarre, Flora Donati Vincent Enouf, Maud Vanpeene, Sylvie van der Werf, Raulin Olivia	Human	Original	M	95	Ora-pharyngeal swab	Hospitalized						Gap of 1 nucleotide when compared to reference sequence
EPI_ISL_414637	G	hCoV-19/France/HF1993/2020	2020-03-04	Europe	France	Hauts de France	Compiègne		National Reference Center for Viruses of Respiratory Infections, Institut Pasteur, Paris	Mélnie Albert, Marion Barbet, Sylvie Behillil, Méline Bizard, Angela Brisebarre, Flora Donati Vincent Enouf, Maud Vanpeene, Sylvie van der Werf, Raulin Olivia	Human	Original	M	68	Ora-pharyngeal swab	Hospitalized
EPI_ISL_414638	G	hCoV-19/France/HF1995/2020	2020-03-04	Europe	France	Hauts de France	Compiègne		National Reference Center for Viruses of Respiratory Infections, Institut Pasteur, Paris	Mélnie Albert, Marion Barbet, Sylvie Behillil, Méline Bizard, Angela Brisebarre, Flora Donati Vincent Enouf, Maud Vanpeene, Sylvie van der Werf, Raulin Olivia	Human	Original	F	86	Ora-pharyngeal swab	Hospitalized
EPI_ISL_414639	D	hCoV-19/USA/NY-NYUMC1/2020	2020-03-04	North America	USA	New York	Nassau County		Departments of Pathology and Medicine, New York University School of Medicine	John Chen, Dacia Dimartino, Xiaojun Feng, Adriana Heguy, Megan Hogan, Emily Huang, George Jour, Christian Marier, Matthew T. Maurano, Mark J. Mulligan, Peter Meyn, Marie Samanovic-Golden, Amy Rapkiewicz, Guomiao Shen, Matija Snuderl, Gael Westby, Paul Zappile	Human	Original	M	43	Nasopharyngeal swab				ribo-depleted, Illumina Novaseq	bwa/0.7.17, mapped to NC_045512v2, variants called with bcftools, bases with no coverage masked with N	2x	Multiple stretches of NNNs (16.13% of overall sequence)
EPI_ISL_414640	G	hCoV-19/Finland/FIN-114/2020	2020-03-01	Europe	Finland				Department of Virology, Faculty of Medicine, University of Helsinki, Helsinki, Finland	Teemu Smura, Hannimari Kallio-Kokko, Olli Vapalahti	Human	Original	F	23	Nasopharyngeal swab		Patient infected while traveling in Italy		Illumina Miseq	BWA-MEM		Stretches of NNNs (2.41% in overall sequence)
EPI_ISL_414641	G	hCoV-19/Finland/FIN-313/2020	2020-03-05	Europe	Finland				Department of Virology, Faculty of Medicine, University of Helsinki, Helsinki, Finland	Teemu Smura, Hannimari Kallio-Kokko, Olli Vapalahti	Human	Original	F	49	Nasopharyngeal swab				Illumina Miseq	BWA-MEM
EPI_ISL_414642	G	hCoV-19/Finland/FIN-455/2020	2020-03-08	Europe	Finland				Department of Virology, Faculty of Medicine, University of Helsinki, Helsinki, Finland	Teemu Smura, Hannimari Kallio-Kokko, Olli Vapalahti	Human	Original	M	57	Nasopharyngeal swab				Illumina Miseq	BWA-MEM
EPI_ISL_414643	G	hCoV-19/Finland/FIN-508/2020	2020-03-07	Europe	Finland				Department of Virology, Faculty of Medicine, University of Helsinki, Helsinki, Finland	Teemu Smura, Hannimari Kallio-Kokko, Olli Vapalahti	Human	Original	F	43	Nasopharyngeal swab				Illumina Miseq	BWA-MEM
EPI_ISL_414644	G	hCoV-19/Finland/FIN-318/2020	2020-03-04	Europe	Finland				Department of Virology, Faculty of Medicine, University of Helsinki, Helsinki, Finland	Teemu Smura, Hannimari Kallio-Kokko, Olli Vapalahti	Human	Original	M	35	Nasopharyngeal swab				Illumina Miseq	BWA-MEM		Stretches of NNNs (1.44% in overall sequence)
EPI_ISL_414645	D	hCoV-19/Finland/FIN-274/2020	2020-03-04	Europe	Finland				Department of Virology, Faculty of Medicine, University of Helsinki, Helsinki, Finland	Teemu Smura, Hannimari Kallio-Kokko, Olli Vapalahti	Human	Original	M	27	Nasopharyngeal swab				Illumina Miseq	BWA-MEM		Stretches of NNNs (1.8% in overall sequence)
EPI_ISL_414646	G	hCoV-19/Finland/FIN-266/2020	2020-03-04	Europe	Finland				Department of Virology, Faculty of Medicine, University of Helsinki, Helsinki, Finland	Teemu Smura, Hannimari Kallio-Kokko, Olli Vapalahti	Human	Original	F	29	Nasopharyngeal swab		Patient infected while traveling in Iran		Illumina Miseq	BWA-MEM
EPI_ISL_414647	G	hCoV-19/Congo/KN-13/2020	2020-03-09	Africa	Congo	Kinshasa			Pathogen Sequencing Lab, National Institute for Biomedical Research (INRB)	Placide Mbala-Kingebeni, Edith Nkwembe, Eddy Kinganda-Lusamaki, Amuri Aziza, Catherine Pratt, Matthias Pauthner, Josh Quick, Allison Black, James Hadfield, Trevor Bedford, Ian Goodfellow, Nick Loman, Kristian Andersen, Michael Wiley, Steve Ahuka-Mundeke, Jean-Jacques Muyembe Tamfum	Human	Original	M	52	Ora-pharyngeal swab	Stable in quarantine			Illumina MIseq	iVar pipeline	minimum 50x	Stretches of NNNs (3.49% in overall sequence)
EPI_ISL_414648	G	hCoV-19/USA/CA-PC101P/2020	2020-03-11	North America	USA	California	San Diego County		Andersen Lab, The Scripps Research Institute	Mark Zeller, Catie Anderson, Emily Spender, Sarah Topol, Raphaelle Klitting, Refugio Robles-Sikisaka, Karthik Gangavarapu, Laura Nicholson, Kristian Andersen	Human	Original	N/A	N/A					Illumina	iVar pipeline	3,516x
EPI_ISL_414663	D	hCoV-19/Guangzhou/GZMU0016/2020	2020-02-25	Asia	China	Guangdong	Guangzhou		the First Affiliated Hospital of Guangzhou Medical University & BGI-Shenzhen	Zhao et al	Human	Original	M	72	Sputum				DNBSEQ-T7
EPI_ISL_414686	D	hCoV-19/Guangzhou/GZMU0030/2020	2020-02-27	Asia	China	Guangdong	Guangzhou		The First Affiliated Hospital of Guangzhou Medical University & BGI-Shenzhen	Zhao et al	Human	Original	M	60	Upper respiratory tract				DNBSEQ-T7	SPAdes 3.11.1	69x
EPI_ISL_414687	D	hCoV-19/Guangzhou/GZMU0031/2020	2020-02-25	Asia	China	Guangdong	Guangzhou		the First Affiliated Hospital of Guangzhou Medical University & BGI-Shenzhen	Zhao et al	Human	Original	M	60	Anus				DNBSEQ-T7	SPAdes 3.11.1	14
EPI_ISL_414688	D	hCoV-19/Guangzhou/GZMU0042/2020	2020-02-25	Asia	China	Guangdong	Guangzhou		The First Affiliated Hospital of Guangzhou Medical University & BGI-Shenzhen	Zhao et al	Human	Original	F	72	Sputum				DNBSEQ-T7	SPAdes 3.11.1	1133
EPI_ISL_414689	D	hCoV-19/Guangzhou/GZMU0044/2020	2020-02-25	Asia	China	Guangdong	Guangzhou		The First Affiliated Hospital of Guangzhou Medical University & BGI-Shenzhen	Zhao et al	Human	Original	M	72	Upper respiratory tract				DNBSEQ-T7	SPAdes 3.11.1	12758
EPI_ISL_414690	D	hCoV-19/Guangzhou/GZMU0047/2020	2020-02-25	Asia	China	Guangdong	Guangzhou		The First Affiliated Hospital of Guangzhou Medical University & BGI-Shenzhen	Zhao et al	Human	Original	M	79	Upper respiratory tract				DBBSEQ-T7	Spades 3.11.1	113021	nucleocapsid phosphoprotein (N) gene, partial cds with 2 nucleotide substitutions when compared to the reference sequence
EPI_ISL_414691	D	hCoV-19/Guangzhou/GZMU0048/2020	2020-02-25	Asia	China	Guangdong	Guangzhou		The First Affiliated Hospital of Guangzhou Medical University & BGI-Shenzhen	Zhao et al	Human	Original	M	79	Upper respiratory tract				DNBSEQ-T7	SPAdes 3.11.1	6508
EPI_ISL_414692	D	hCoV-19/Guangzhou/GZMU0014/2020	2020-02-25	Asia	China	Guangdong	Guangzhou		The First Affiliated Hospital of Guangzhou Medical University & BGI-Shenzhen	Zhao et al	Human	Original	M	53	Sputum				DNBSEQ-T7	SPAdes 3.11.1	95
EPI_ISL_414934	D	hCoV-19/Shandong/LY001/2020	2020-01-21	Asia	China	Shandong			Beijing Institute of Microbiology and Epidemiology	Xiao-Lin Jiang, Xiao-Li Zhang, Xiang-Na Zhao, Cun-Bao Li, Jie Lei, Zeng-Qiang Kou, Wen-Kui Sun, Yang Hang, Feng Gao, Sheng-Xiang Ji, Can-Fang Lin, Bo Pang, Ming-Xiao Yao, Guo-Lin Wang, Lin Yao, Li-Jun Duan, Xiao Wei, Dian-Ming Kang, Mai-Juan Ma	Human	Original	F	62								Multiple gaps and substitutions relative to reference sequence (8.8% NNNs)
EPI_ISL_414935	D	hCoV-19/Shandong/LY002/2020	2020-01-21	Asia	China	Shandong			Beijing Institute of Microbiology and Epidemiology	Xiao-Lin Jiang, Xiao-Li Zhang, Xiang-Na Zhao, Cun-Bao Li, Jie Lei, Zeng-Qiang Kou, Wen-Kui Sun, Yang Hang, Feng Gao, Sheng-Xiang Ji, Can-Fang Lin, Bo Pang, Ming-Xiao Yao, Guo-Lin Wang, Lin Yao, Li-Jun Duan, Xiao Wei, Dian-Ming Kang, Mai-Juan Ma	Human	Original	M	65								Multiple gaps and substitutions relative to reference sequence (8.9% NNNs)
EPI_ISL_414936	D	hCoV-19/Shandong/LY003/2020	2020-01-23	Asia	China	Shandong			Beijing Institute of Microbiology and Epidemiology	Xiao-Lin Jiang, Xiao-Li Zhang, Xiang-Na Zhao, Cun-Bao Li, Jie Lei, Zeng-Qiang Kou, Wen-Kui Sun, Yang Hang, Feng Gao, Sheng-Xiang Ji, Can-Fang Lin, Bo Pang, Ming-Xiao Yao, Guo-Lin Wang, Lin Yao, Li-Jun Duan, Xiao Wei, Dian-Ming Kang, Mai-Juan Ma	Human	Original	M	35
EPI_ISL_414937	D	hCoV-19/Shandong/LY004/2020	2020-01-26	Asia	China	Shandong			Beijing Institute of Microbiology and Epidemiology	Xiao-Lin Jiang, Xiao-Li Zhang, Xiang-Na Zhao, Cun-Bao Li, Jie Lei, Zeng-Qiang Kou, Wen-Kui Sun, Yang Hang, Feng Gao, Sheng-Xiang Ji, Can-Fang Lin, Bo Pang, Ming-Xiao Yao, Guo-Lin Wang, Lin Yao, Li-Jun Duan, Xiao Wei, Dian-Ming Kang, Mai-Juan Ma	Human	Original	F	3 months
EPI_ISL_414938	D	hCoV-19/Shandong/LY005/2020	2020-01-24	Asia	China	Shandong			Beijing Institute of Microbiology and Epidemiology	Xiao-Lin Jiang, Xiao-Li Zhang, Xiang-Na Zhao, Cun-Bao Li, Jie Lei, Zeng-Qiang Kou, Wen-Kui Sun, Yang Hang, Feng Gao, Sheng-Xiang Ji, Can-Fang Lin, Bo Pang, Ming-Xiao Yao, Guo-Lin Wang, Lin Yao, Li-Jun Duan, Xiao Wei, Dian-Ming Kang, Mai-Juan Ma	Human	Original	M	37
EPI_ISL_414939	D	hCoV-19/Shandong/LY006/2020	2020-01-25	Asia	China	Shandong			Beijing Institute of Microbiology and Epidemiology	Xiao-Lin Jiang, Xiao-Li Zhang, Xiang-Na Zhao, Cun-Bao Li, Jie Lei, Zeng-Qiang Kou, Wen-Kui Sun, Yang Hang, Feng Gao, Sheng-Xiang Ji, Can-Fang Lin, Bo Pang, Ming-Xiao Yao, Guo-Lin Wang, Lin Yao, Li-Jun Duan, Xiao Wei, Dian-Ming Kang, Mai-Juan Ma	Human	Original	F	35
EPI_ISL_414940	D	hCoV-19/Shandong/LY007/2020	2020-01-25	Asia	China	Shandong			Beijing Institute of Microbiology and Epidemiology	Xiao-Lin Jiang, Xiao-Li Zhang, Xiang-Na Zhao, Cun-Bao Li, Jie Lei, Zeng-Qiang Kou, Wen-Kui Sun, Yang Hang, Feng Gao, Sheng-Xiang Ji, Can-Fang Lin, Bo Pang, Ming-Xiao Yao, Guo-Lin Wang, Lin Yao, Li-Jun Duan, Xiao Wei, Dian-Ming Kang, Mai-Juan Ma	Human	Original	F	53
EPI_ISL_414941	D	hCoV-19/Shandong/LY008/2020	2020-01-30	Asia	China	Shandong			Beijing Institute of Microbiology and Epidemiology	Xiao-Lin Jiang, Xiao-Li Zhang, Xiang-Na Zhao, Cun-Bao Li, Jie Lei, Zeng-Qiang Kou, Wen-Kui Sun, Yang Hang, Feng Gao, Sheng-Xiang Ji, Can-Fang Lin, Bo Pang, Ming-Xiao Yao, Guo-Lin Wang, Lin Yao, Li-Jun Duan, Xiao Wei, Dian-Ming Kang, Mai-Juan Ma	Human	Original	M	28								Gaps compared to reference sequence (2.2% NNNs)
EPI_ISL_414949	G	hCoV-19/Northern Ireland/HSCNI01/2020	2020-02-26	Europe	United Kingdom	Northern Ireland			Public Health Wales Microbiology Cardiff	Tanya Curran, Conall McCaughey, Catherine Moore, Joanne Watkins, Sally Corden, Tom Connor	Human	Original	F	48								Multiple gaps relative to reference sequence (1.7% NNNs)
EPI_ISL_415041	G	hCoV-19/Wales/PHW04/2020	2020-03-07	Europe	United Kingdom	Wales			Public Health Wales Microbiology Cardiff	Catherine Moore, Joanne Watkins, Sally Corden, Tom Connor	Human	Original	M	22					Nanopore MinION			Gaps relative to reference sequence (0.5% NNNs)
EPI_ISL_415105	G	hCoV-19/Brazil/BA-312/2020	2020-03-04	South America	Brazil	Bahia	Feira de Santana		Instituto Oswaldo Cruz FIOCRUZ - Laboratory of Respiratory Viruses and Measles (LVRS)	Paola Resende, Allison Fabri, Joilson Xavier, Sunando Roy, Fernando Motta, Aline Mattos, Milene Miranda, Cristiana Garcia, Braulia Caetano, Maria Ogrzewalska, Jonathan Lopes, Luciana Appolinario, Maria Nóbrega, Marilda Siqueira	Human	Original	F	34	Nasopharingeal swab				Nanopore MinION		7,254x (average)
EPI_ISL_415128	D	hCoV-19/Brazil/ES-225/2020	2020-02-29	South America	Brazil	Espirito Santo	Vila Velha		Instituto Oswaldo Cruz FIOCRUZ - Laboratory of Respiratory Viruses and Measles (LVRS)	Paola Resende, Allison Fabri, Joilson Xavier, Sunando Roy, Fernando Motta, Aline Mattos, Milene Miranda, Cristiana Garcia, Braulia Caetano, Maria Ogrzewalska, Jonathan Lopes, Luciana Appolinario, Maria Nóbrega, Marilda Siqueira	Human	Original	F	37	Nasopharingeal swab				Nanopore MinION		858x (average)
EPI_ISL_415129	G	hCoV-19/England/20099038206/2020	2020-02-29	Europe	United Kingdom	England			Respiratory Virus Unit, Microbiology Services Colindale, Public Health England	Monica Galiano, Shahjahan Miah, Angie Lackenby, Omolola Akinbami, Tiina Talts, Leena Bhaw, Richard Myers, Steven Platt, Kirstin Edwards, Jonathan Hubb, Joanna Ellis, Maria Zambon	Human	Original	F	30					Illumina NextSeq	PHE pipeline (BWA-SAMtools-Quasibam)		Stretches of NNNs (0.15% overall sequence)
EPI_ISL_415130	D	hCoV-19/England/20099079106/2020	2020-03-01	Europe	United Kingdom	England			Respiratory Virus Unit, Microbiology Services Colindale, Public Health England	Monica Galiano, Shahjahan Miah, Angie Lackenby, Omolola Akinbami, Tiina Talts, Leena Bhaw, Richard Myers, Steven Platt, Kirstin Edwards, Jonathan Hubb, Joanna Ellis, Maria Zambon	Human	Original	F	33					Illumina NextSeq	PHE pipeline (BWA-SAMtools-Quasibam)		Stretches of NNNs (1.13% overall sequence).
EPI_ISL_415131	G	hCoV-19/England/20099107406/2020	2020-02-29	Europe	United Kingdom	England			Respiratory Virus Unit, Microbiology Services Colindale, Public Health England	Monica Galiano, Shahjahan Miah, Angie Lackenby, Omolola Akinbami, Tiina Talts, Leena Bhaw, Richard Myers, Steven Platt, Kirstin Edwards, Jonathan Hubb, Joanna Ellis, Maria Zambon	Human	Original	M	21					Illumina NextSeq	PHE pipeline (BWA-SAMtools-Quasibam)		Stretches of NNNs (1.68% overall sequence)
EPI_ISL_415132	D	hCoV-19/England/20100001406/2020	2020-02-28	Europe	United Kingdom	England			Respiratory Virus Unit, Microbiology Services Colindale, Public Health England	Monica Galiano, Shahjahan Miah, Angie Lackenby, Omolola Akinbami, Tiina Talts, Leena Bhaw, Richard Myers, Steven Platt, Kirstin Edwards, Jonathan Hubb, Joanna Ellis, Maria Zambon	Human	Original	M	46					Illumina NextSeq	PHE pipeline (BWA-SAMtools-Quasibam)		Stretches of NNNs (2.54% overall sequence).
EPI_ISL_415133	G	hCoV-19/England/20100004706/2020	2020-02-29	Europe	United Kingdom	England			Respiratory Virus Unit, Microbiology Services Colindale, Public Health England	Monica Galiano, Shahjahan Miah, Angie Lackenby, Omolola Akinbami, Tiina Talts, Leena Bhaw, Richard Myers, Steven Platt, Kirstin Edwards, Jonathan Hubb, Joanna Ellis, Maria Zambon	Human	Original	F	15					Illumina NextSeq	PHE pipeline (BWA-SAMtools-Quasibam)		Stretches of NNNs (1.21% overall sequence)
EPI_ISL_415134	G	hCoV-19/England/20100004806/2020	2020-02-29	Europe	United Kingdom	England			Respiratory Virus Unit, Microbiology Services Colindale, Public Health England	Monica Galiano, Shahjahan Miah, Angie Lackenby, Omolola Akinbami, Tiina Talts, Leena Bhaw, Richard Myers, Steven Platt, Kirstin Edwards, Jonathan Hubb, Joanna Ellis, Maria Zambon	Human	Original	F	52					Illumina NextSeq	PHE pipeline (BWA-SAMtools-Quasibam)		Stretches of NNNs (0.69% overall sequence)
EPI_ISL_415135	G	hCoV-19/England/20100005406/2020	2020-02-28	Europe	United Kingdom	England			Respiratory Virus Unit, Microbiology Services Colindale, Public Health England	Monica Galiano, Shahjahan Miah, Angie Lackenby, Omolola Akinbami, Tiina Talts, Leena Bhaw, Richard Myers, Steven Platt, Kirstin Edwards, Jonathan Hubb, Joanna Ellis, Maria Zambon	Human	Original	M	38					Illumina NextSeq	PHE pipeline (BWA-SAMtools-Quasibam)		Stretches of NNNs (1.41% overall sequence)
EPI_ISL_415136	G	hCoV-19/England/20100022706/2020	2020-02-29	Europe	United Kingdom	England			Respiratory Virus Unit, Microbiology Services Colindale, Public Health England	Monica Galiano, Shahjahan Miah, Angie Lackenby, Omolola Akinbami, Tiina Talts, Leena Bhaw, Richard Myers, Steven Platt, Kirstin Edwards, Jonathan Hubb, Joanna Ellis, Maria Zambon	Human	Original	M	13					Illumina NextSeq	PHE pipeline (BWA-SAMtools-Quasibam)		Stretches of NNNs (0.91% overall sequence)
EPI_ISL_415137	D	hCoV-19/England/20100023206/2020	2020-03-02	Europe	United Kingdom	England			Respiratory Virus Unit, Microbiology Services Colindale, Public Health England	Monica Galiano, Shahjahan Miah, Angie Lackenby, Omolola Akinbami, Tiina Talts, Leena Bhaw, Richard Myers, Steven Platt, Kirstin Edwards, Jonathan Hubb, Joanna Ellis, Maria Zambon	Human	Original	M	40					Illumina NextSeq	PHE pipeline (BWA-SAMtools-Quasibam)		Stretches of NNNs (2.37% overall sequence
EPI_ISL_415138	G	hCoV-19/England/20100024006/2020	2020-03-02	Europe	United Kingdom	England			Respiratory Virus Unit, Microbiology Services Colindale, Public Health England	Monica Galiano, Shahjahan Miah, Angie Lackenby, Omolola Akinbami, Tiina Talts, Leena Bhaw, Richard Myers, Steven Platt, Kirstin Edwards, Jonathan Hubb, Joanna Ellis, Maria Zambon	Human	Original	M	73					Illumina NextSeq	PHE pipeline (BWA-SAMtools-Quasibam)		Stretches of NNNs (1.22% in overall sequence).
EPI_ISL_415139	D	hCoV-19/England/20100077906/2020	2020-03-01	Europe	United Kingdom	England			Respiratory Virus Unit, Microbiology Services Colindale, Public Health England	Monica Galiano, Shahjahan Miah, Angie Lackenby, Omolola Akinbami, Tiina Talts, Leena Bhaw, Richard Myers, Steven Platt, Kirstin Edwards, Jonathan Hubb, Joanna Ellis, Maria Zambon	Human	Original	M	35					Illumina NextSeq	PHE pipeline (BWA-SAMtools-Quasibam)		Stretches of NNNs (1.8% in overall sequence).
EPI_ISL_415140	G	hCoV-19/England/20100121006/2020	2020-02-29	Europe	United Kingdom	England			Respiratory Virus Unit, Microbiology Services Colindale, Public Health England	Monica Galiano, Shahjahan Miah, Angie Lackenby, Omolola Akinbami, Tiina Talts, Leena Bhaw, Richard Myers, Steven Platt, Kirstin Edwards, Jonathan Hubb, Joanna Ellis, Maria Zambon	Human	Original	M	34					Illumina NextSeq	PHE pipeline (BWA-SAMtools-Quasibam)		Stretches of NNNs (1.12% in overall sequence).
EPI_ISL_415141	G	hCoV-19/England/20100121007/2020	2020-02-29	Europe	United Kingdom	England			Respiratory Virus Unit, Microbiology Services Colindale, Public Health England	Monica Galiano, Shahjahan Miah, Angie Lackenby, Omolola Akinbami, Tiina Talts, Leena Bhaw, Richard Myers, Steven Platt, Kirstin Edwards, Jonathan Hubb, Joanna Ellis, Maria Zambon	Human	Original	M	34					Illumina NextSeq	PHE pipeline (BWA-SAMtools-Quasibam)
EPI_ISL_415142	D	hCoV-19/England/20100122106/2020	2020-03-02	Europe	United Kingdom	England			Respiratory Virus Unit, Microbiology Services Colindale, Public Health England	Monica Galiano, Shahjahan Miah, Angie Lackenby, Omolola Akinbami, Tiina Talts, Leena Bhaw, Richard Myers, Steven Platt, Kirstin Edwards, Jonathan Hubb, Joanna Ellis, Maria Zambon	Human	Original	M	55					Illumina NextSeq	PHE pipeline (BWA-SAMtools-Quasibam)
EPI_ISL_415143	D	hCoV-19/England/20100122107/2020	2020-03-02	Europe	United Kingdom	England			Respiratory Virus Unit, Microbiology Services Colindale, Public Health England	Monica Galiano, Shahjahan Miah, Angie Lackenby, Omolola Akinbami, Tiina Talts, Leena Bhaw, Richard Myers, Steven Platt, Kirstin Edwards, Jonathan Hubb, Joanna Ellis, Maria Zambon	Human	Original	M	55					Illumina NextSeq	PHE pipeline (BWA-SAMtools-Quasibam)		Stretches of NNNs (1.08% in overall sequence).
EPI_ISL_415144	D	hCoV-19/England/20102000106/2020	2020-02-27	Europe	United Kingdom	England			Respiratory Virus Unit, Microbiology Services Colindale, Public Health England	Monica Galiano, Shahjahan Miah, Angie Lackenby, Omolola Akinbami, Tiina Talts, Leena Bhaw, Richard Myers, Steven Platt, Kirstin Edwards, Jonathan Hubb, Joanna Ellis, Maria Zambon	Human	Original	F	61					Illumina NextSeq	PHE pipeline (BWA-SAMtools-Quasibam)		Stretches of NNNs (1.2% in overall sequence).
EPI_ISL_415145	G	hCoV-19/England/20102000206/2020	2020-03-01	Europe	United Kingdom	England			Respiratory Virus Unit, Microbiology Services Colindale, Public Health England	Monica Galiano, Shahjahan Miah, Angie Lackenby, Omolola Akinbami, Tiina Talts, Leena Bhaw, Richard Myers, Steven Platt, Kirstin Edwards, Jonathan Hubb, Joanna Ellis, Maria Zambon	Human	Original	F	49					Illumina NextSeq	PHE pipeline (BWA-SAMtools-Quasibam)		Stretches of NNNs (1.15% in overall sequence).
EPI_ISL_415146	G	hCoV-19/England/20102000306/2020	2020-03-01	Europe	United Kingdom	England			Respiratory Virus Unit, Microbiology Services Colindale, Public Health England	Monica Galiano, Shahjahan Miah, Angie Lackenby, Omolola Akinbami, Tiina Talts, Leena Bhaw, Richard Myers, Steven Platt, Kirstin Edwards, Jonathan Hubb, Joanna Ellis, Maria Zambon	Human	Original	M	28					Illumina NextSeq	PHE pipeline (BWA-SAMtools-Quasibam)		Stretches of NNNs (1% in overall sequence).
EPI_ISL_415147	G	hCoV-19/England/20102000506/2020	2020-03-01	Europe	United Kingdom	England			Respiratory Virus Unit, Microbiology Services Colindale, Public Health England	Monica Galiano, Shahjahan Miah, Angie Lackenby, Omolola Akinbami, Tiina Talts, Leena Bhaw, Richard Myers, Steven Platt, Kirstin Edwards, Jonathan Hubb, Joanna Ellis, Maria Zambon	Human	Original	M	22					Illumina NextSeq	PHE pipeline (BWA-SAMtools-Quasibam)
EPI_ISL_415148	D	hCoV-19/England/20102000906/2020	2020-03-03	Europe	United Kingdom	England			Respiratory Virus Unit, Microbiology Services Colindale, Public Health England	Monica Galiano, Shahjahan Miah, Angie Lackenby, Omolola Akinbami, Tiina Talts, Leena Bhaw, Richard Myers, Steven Platt, Kirstin Edwards, Jonathan Hubb, Joanna Ellis, Maria Zambon	Human	Original	F	33					Illumina NextSeq	PHE pipeline (BWA-SAMtools-Quasibam)		Gap of 3 nucleotides relative to the reference sequence.
EPI_ISL_415149	D	hCoV-19/England/20102068506/2020	2020-03-01	Europe	United Kingdom	England			Respiratory Virus Unit, Microbiology Services Colindale, Public Health England	Monica Galiano, Shahjahan Miah, Angie Lackenby, Omolola Akinbami, Tiina Talts, Leena Bhaw, Richard Myers, Steven Platt, Kirstin Edwards, Jonathan Hubb, Joanna Ellis, Maria Zambon	Human	Original	F	44					Illumina NextSeq	PHE pipeline (BWA-SAMtools-Quasibam)		Stretches of NNNs (1.23% overall sequence)
EPI_ISL_415150	G	hCoV-19/England/20110003506/2020	2020-03-09	Europe	United Kingdom	England			Respiratory Virus Unit, Microbiology Services Colindale, Public Health England	Monica Galiano, Shahjahan Miah, Angie Lackenby, Omolola Akinbami, Tiina Talts, Leena Bhaw, Richard Myers, Steven Platt, Kirstin Edwards, Jonathan Hubb, Joanna Ellis, Maria Zambon	Human	Original	M	72					Illumina NextSeq	PHE pipeline (BWA-SAMtools-Quasibam)
EPI_ISL_415151	D	hCoV-19/USA/NY2-PV08100/2020	2020-03-04	North America	USA	New York			MSHS Pathogen Surveillance Program	Gopi Patel, Emilia Sordillo, Melissa Gitman, Alberto Paniz-mondolfi, Matthew Hernandez, Shelcie Fabre, Jose Polanco, Ana Silvia Gonzalez-Reiche, Zenab Khan, Nancy Francoeur, Melissa Smith, Robert Sebra, Lisa Miorin, Wen-chun Liu, Randy Albrecht, Judith Aberg, Florian Krammer, Adolfo Garcia-Sarstre, Viviana Simon, Harm van Bakel	Human	Original	M	58	Nasopharingeal swab				PacBio		20,000x
EPI_ISL_415152	G	hCoV-19/Panama/328677/2020	2020-03-06	Central America	Panama	Panama City			Gorgas Memorial Institute for Health Studies	Danilo Franco, Sandra Lopez-Verges, Elimelec Valdespino, Claudia Gonzalez, Oris Chavarria, Ambar Moreno, Yamilka Diaz, Leyda Abrego, Juan M. Pascale, Alexander A. Martinez.	Human	Original	F	40					Illumina Miseq	Quasitools / Hydra
EPI_ISL_415153	G	hCoV-19/Belgium/VLM-03011/2020	2020-03-03	Europe	Belgium	Huldenberg			KU Leuven, Clinical and Epidemiological Virology	Bert Vanmechelen, Joan Marti-Carreras, Tony Wawina, Marc Van Ranst, Piet Maes	Human	Original	F	48	Oro-Pharyngeal swab	Released			Nanopore MinION	CLC Genomics Workbench 20, Nanopolish	7,600x (average)
EPI_ISL_415154	G	hCoV-19/Belgium/BM-03012/2020	2020-03-01	Europe	Belgium	Kraainem			KU Leuven, Clincal and Epidemiological Virology	Bert Vanmechelen, Joan Marti-Careras, Tony Wawina, Marc Van Ranst, Piet Maes.	Human	Original	M	47	Oro-Pharyngeal swab	Released	Holiday in Italy		Nanopore MinION	CLC Genomics Workbench 20, Nanopolish	x7300 (average)
EPI_ISL_415155	G	hCoV-19/Belgium/VAG-03013/2020	2020-03-01	Europe	Belgium	Huldenberg			KU Leuven, Clinical and Epidemiological Virology	Bert Vanmechelen, Joan Marti-Carreras, Tony Wawina, Marc Van Ranst, Piet Maes	Human	Original	F	14	Oro-pharyngeal swab	Released			Nanopore MinION	CLC Genomics Workbench 20, Nanopolish	x8,000 (average)
EPI_ISL_415156	G	hCoV-19/Belgium/SH-03014/2020	2020-03-01	Europe	Belgium	Huldenberg			KU Leuven, Clinical and Epidemiological Virology	Bert Vanmechelen, Joan Marti-Carreras, Tony Wawina, Piet Maes	Human	Original	M	56	Oro-pharyngeal swab	Released			Nanopore MinION	CLC Genomics Workbench 20, Nanopolish	x8,000 (average)
EPI_ISL_415157	G	hCoV-19/Belgium/BC-03016/2020	2020-03-01	Europe	Belgium	Sint-Niklaas			KU Leuven, Clinical and Epidemiological Virology	Bert Vanmechelen, Joan Marti-Carreras, Tony Wawina, Piet Maes	Human	Original	M	46	Oro-pharyngeal swab	Released			Nanopore MinION	CLC Genomics Workbench 20, Nanopolish	x2,000
EPI_ISL_415158	G	hCoV-19/Belgium/QKJ-03015/2020	2020-03-01	Europe	Belgium	Brussels			KU Leuven, Clinical and Epidemiological Virology	Bert Vanmechelen, Joan Marti-Carreras, Tony Wawina, Piet Maes	Human	Original	M	49	Oro-pharyngeal swab	Released			Nanopore MinION	CLC Genomics Workbench 20, Nanopolish	7200x (average)
EPI_ISL_415159	G	hCoV-19/Belgium/BA-02291/2020	2020-02-29	Europe	Belgium	Leuven			KU Leuven, Clinical and Epidemiological Virology	Bert Vanmechelen, Joan Marti-Carreras, Tony Wawina, Piet Maes	Human	Original	F	48	Oro-pharyngeal swab	Released			Nanopore MinION	CLC Genomics Workbench 20, Nanopolish	x2,500 (average)
EPI_ISL_415435	G	hCoV-19/Wales/PHW06/2020	2020-03-06	Europe	United Kingdom	Wales			Public Health Wales Microbiology Cardiff	Catherine Moore, Joanne Watkins, Sally Corden, Tom Connor	Human	Original	F	54								Gap of 254 nucleotides relative to reference sequence
EPI_ISL_415453	G	hCoV-19/Wales/PHW10/2020	2020-03-10	Europe	United Kingdom	Wales	Cardiff		Public Health Wales Microbiology Cardiff	Catherine Moore, Joanne Watkins, Sally Corden, Tom Connor	Human	Original	F	31								Stretches of NNNs (2.03%)
EPI_ISL_415454	G	hCoV-19/Switzerland/GE1422/2020	2020-02-28	Europe	Switzerland				Hôpitaux universitaires de Genève Laboratoire de Virologie	Laubscher F.	Human	Original	N/A	31
EPI_ISL_415455	G	hCoV-19/Switzerland/GE0199/2020	2020-02-28	Europe	Switzerland				Hôpitaux universitaires de Genève Laboratoire de Virologie	Laubscher F.	Human	Original	N/A	24
EPI_ISL_415456	G	hCoV-19/Switzerland/BE6651/2020	2020-02-29	Europe	Switzerland				Hôpitaux universitaires de Genève Laboratoire de Virologie	Laubscher F.	Human	Original	N/A	17
EPI_ISL_415457	G	hCoV-19/Switzerland/AG7120/2020	2020-02-29	Europe	Switzerland				Hôpitaux universitaires de Genève Laboratoire de Virologie	Laubscher F.	Human	Original	N/A	30
EPI_ISL_415458	G	hCoV-19/Switzerland/GE8102/2020	2020-03-01	Europe	Switzerland				Hôpitaux universitaires de Genève Laboratoire de Virologie	Laubscher F.	Human	Original	N/A	30
EPI_ISL_415459	G	hCoV-19/Switzerland/VD0503/2020	2020-02-29	Europe	Switzerland	Genève			Hôpitaux universitaires de Genève Laboratoire de Virologie	Laubscher F.	Human	Original	N/A	39
EPI_ISL_415460	G	hCoV-19/Netherlands/Flevoland_1/2020	2020-03-09	Europe	Netherlands	Flevoland			Erasmus Medical Center		Human	Original	N/A	N/A					Nanopore		30x
EPI_ISL_415461	D	hCoV-19/Netherlands/Gelderland_1/2020	2020-03-10	Europe	Netherlands	Gelderland			Erasmus Medical Center		Human	Original	N/A	N/A					Nanopore		30x
EPI_ISL_415462	G	hCoV-19/Netherlands/Gelderland_2/2020	2020-03-09	Europe	Netherlands	Gelderland			Erasmus Medical Center		Human	Original	N/A	N/A					Nanopore		30x
EPI_ISL_415463	G	hCoV-19/Netherlands/Gelderland_3/2020	2020-03-09	Europe	Netherlands	Gelderland			Erasmus Medical Center		Human	Original	N/A	N/A					Nanopore		30x
EPI_ISL_415464	D	hCoV-19/Netherlands/Limburg_7/2020	2020	Europe	Netherlands	Limburg			Erasmus Medical Center		Human	Original	N/A	N/A					Nanopore		30x
EPI_ISL_415465	G	hCoV-19/Netherlands/NA_1/2020	2020-03-10	Europe	Netherlands				Erasmus Medical Center		Human	Original	N/A	N/A					Nanopore		30x
EPI_ISL_415466	G	hCoV-19/Netherlands/NA_10/2020	2020-03-09	Europe	Netherlands				Erasmus Medical Center		Human	Original	N/A	N/A					Nanopore		30x
EPI_ISL_415467	G	hCoV-19/Netherlands/NA_11/2020	2020-03-10	Europe	Netherlands				Erasmus Medical Center		Human	Original	N/A	N/A					Nanopore		30x
EPI_ISL_415468	G	hCoV-19/Netherlands/NA_12/2020	2020-03-10	Europe	Netherlands				Erasmus Medical Center		Human	Original	N/A	N/A					Nanopore		30x
EPI_ISL_415469	G	hCoV-19/Netherlands/NA_13/2020	2020-03-10	Europe	Netherlands				Erasmus Medical Center		Human	Original	N/A	N/A					Nanopore		30x
EPI_ISL_415470	D	hCoV-19/Netherlands/NA_14/2020	2020-03-10	Europe	Netherlands				Erasmus Medical Center		Human	Original	N/A	N/A					Nanopore		30x
EPI_ISL_415471	G	hCoV-19/Netherlands/NA_15/2020	2020-03-11	Europe	Netherlands				Erasmus Medical Center		Human	Original	N/A	N/A					Nanopore		30x
EPI_ISL_415472	G	hCoV-19/Netherlands/NA_16/2020	2020-03-11	Europe	Netherlands				Erasmus Medical Center		Human	Original	N/A	N/A					Nanopore		30x
EPI_ISL_415473	G	hCoV-19/Netherlands/NA_17/2020	2020-03-09	Europe	Netherlands				Erasmus Medical Center		Human	Original	N/A	N/A					Nanopore		30x
EPI_ISL_415474	G	hCoV-19/Netherlands/NA_18/2020	2020-03-09	Europe	Netherlands				Erasmus Medical Center		Human	Original	N/A	N/A					Nanopore		30x
EPI_ISL_415475	G	hCoV-19/Netherlands/NA_19/2020	2020-03-12	Europe	Netherlands				Erasmus Medical Center		Human	Original	N/A	N/A					Nanopore		30x
EPI_ISL_415476	G	hCoV-19/Netherlands/NA_2/2020	2020-03-10	Europe	Netherlands				Erasmus Medical Center		Human	Original	N/A	N/A					Nanopore		30x
EPI_ISL_415477	G	hCoV-19/Netherlands/NA_20/2020	2020-03-12	Europe	Netherlands				Erasmus Medical Center		Human	Original	N/A	N/A					Nanopore		30x	Stretches of NNNs (1.210f overall sequence).
EPI_ISL_415478	D	hCoV-19/Netherlands/NA_21/2020	2020-03-08	Europe	Netherlands				Erasmus Medical Center		Human	Original	N/A	N/A					Nanopore		30x
EPI_ISL_415479	D	hCoV-19/Netherlands/NA_22/2020	2020-03-08	Europe	Netherlands				Erasmus Medical Center		Human	Original	N/A	N/A					Nanopore		30x	Gap of 3 nucleotides when compared to the reference sequence.
EPI_ISL_415480	G	hCoV-19/Netherlands/NA_23/2020	2020-03-09	Europe	Netherlands				Erasmus Medical Center		Human	Original	N/A	N/A					Nanopore		30x
EPI_ISL_415481	G	hCoV-19/Netherlands/NA_24/2020	2020-03-08	Europe	Netherlands				Erasmus Medical Center		Human	Original	N/A	N/A					Nanopore		30x
EPI_ISL_415482	G	hCoV-19/Netherlands/NA_25/2020	2020-03-09	Europe	Netherlands				Erasmus Medical Center		Human	Original	N/A	N/A					Nanopore		30x
EPI_ISL_415483	G	hCoV-19/Netherlands/NA_26/2020	2020-03-09	Europe	Netherlands				Erasmus Medical Center		Human	Original	N/A	N/A					Nanopore		30x
EPI_ISL_415484	D	hCoV-19/Netherlands/NA_27/2020	2020-03-13	Europe	Netherlands				Erasmus Medical Center		Human	Original	N/A	N/A					Nanopore		30x
EPI_ISL_415485	G	hCoV-19/Netherlands/NA_28/2020	2020-03-12	Europe	Netherlands				Erasmus Medical Center		Human	Original	N/A	N/A					Nanopore		30x
EPI_ISL_415486	D	hCoV-19/Netherlands/NA_29/2020	2020-03-13	Europe	Netherlands				Erasmus Medical Center		Human	Original	N/A	N/A					Nanopore		30x
EPI_ISL_415487	G	hCoV-19/Netherlands/NA_30/2020	2020-03-13	Europe	Netherlands				Erasmus Medical Center		Human	Original	N/A	N/A					Nanopore		30x
EPI_ISL_415488	G	hCoV-19/Netherlands/NA_31/2020	2020-03-13	Europe	Netherlands				Erasmus Medical Center		Human	Original	N/A	N/A					Nanopore		30x
EPI_ISL_415489	D	hCoV-19/Netherlands/NA_32/2020	2020-03-13	Europe	Netherlands				Erasmus Medical Center		Human	Original	N/A	N/A					Nanopore		30x	Gap of 3 nucleotides when compared to the reference sequence.
EPI_ISL_415490	D	hCoV-19/Netherlands/NA_33/2020	2020-03-07	Europe	Netherlands				Erasmus Medical Center		Human	Original	N/A	N/A					Nanopore		30x	Stretches of NNNs (2.930f overall sequence). Gap of 3 nucleotides when compared to the reference sequence.
EPI_ISL_415491	D	hCoV-19/Netherlands/NA_34/2020	2020-03-07	Europe	Netherlands				Erasmus Medical Center		Human	Original	N/A	N/A					Nanopore		30x
EPI_ISL_415492	D	hCoV-19/Netherlands/NA_35/2020	2020-03-10	Europe	Netherlands				Erasmus Medical Center	David Nieuwenhuijse, Bas Oude Munnink, Reina Sikkema, Claudia Schapendonk, Irina Chestakova, Anne van der Linden, Mark Pronk, Pascal Lexmond, Corien Swaan, Manon Haverkate, Madelief Mollers, Mart Stein, Sandra Kengne Kamga Mobou, Jeroen van Kampen, Jolanda Voermans, Aura Timen, Corine GeurtsvanKessel, Annemiek van der Eijk, Richard Molenkamp, Marion Koopmans, on behalf of the Dutch national COVID…	Human	Original	N/A	N/A					Nanopore		30x
EPI_ISL_415493	D	hCoV-19/Netherlands/NA_4/2020	2020	Europe	Netherlands				Erasmus Medical Center		Human	Original	N/A	N/A					Nanopore		30x	Gap of 3 nucleotides when compared to the reference sequence.
EPI_ISL_415494	D	hCoV-19/Netherlands/NA_5/2020	2020	Europe	Netherlands				Erasmus Medical Center		Human	Original	N/A	N/A					Nanopore		30x	Gap of 3 nucleotides when compared to the reference sequence.
EPI_ISL_415495	D	hCoV-19/Netherlands/NA_6/2020	2020-03-10	Europe	Netherlands				Erasmus Medical Center		Human	Original	N/A	N/A					Nanopore		30x
EPI_ISL_415496	G	hCoV-19/Netherlands/NA_7/2020	2020-03-09	Europe	Netherlands				Erasmus Medical Center		Human	Original	N/A	N/A					Nanopore		30x
EPI_ISL_415497	G	hCoV-19/Netherlands/NA_8/2020	2020-03-09	Europe	Netherlands				Erasmus Medical Center		Human	Original	N/A	N/A					Nanopore		30x
EPI_ISL_415498	G	hCoV-19/Netherlands/NA_9/2020	2020-03-09	Europe	Netherlands				Erasmus Medical Center		Human	Original	N/A	N/A					Nanopore		30x
EPI_ISL_415499	G	hCoV-19/Netherlands/NoordBrabant_41/2020	2020	Europe	Netherlands	Noord Brabant			Erasmus Medical Center	David Nieuwenhuijse, Bas Oude Munnink, Reina Sikkema, Claudia Schapendonk, Irina Chestakova, Anne van der Linden, Mark Pronk, Pascal Lexmond, Corien Swaan, Manon Haverkate, Madelief Mollers, Mart Stein, Sandra Kengne Kamga Mobou, Jeroen van Kampen, Jolanda Voermans, Aura Timen, Corine GeurtsvanKessel, Annemiek van der Eijk, Richard Molenkamp, Marion Koopmans, on behalf of the Dutch national COVID…	Human	Original	N/A	N/A					Nanopore		30x
EPI_ISL_415500	D	hCoV-19/Netherlands/NoordBrabant_42/2020	2020-03-10	Europe	Netherlands	Noord Brabant			Erasmus Medical Center	David Nieuwenhuijse, Bas Oude Munnink, Reina Sikkema, Claudia Schapendonk, Irina Chestakova, Anne van der Linden, Mark Pronk, Pascal Lexmond, Corien Swaan, Manon Haverkate, Madelief Mollers, Mart Stein, Sandra Kengne Kamga Mobou, Jeroen van Kampen, Jolanda Voermans, Aura Timen, Corine GeurtsvanKessel, Annemiek van der Eijk, Richard Molenkamp, Marion Koopmans, on behalf of the Dutch national COVID…	Human	Original	N/A	N/A					Nanopore		30x	Gap of 3 nucleotides when compared to the reference sequence.
EPI_ISL_415501	D	hCoV-19/Netherlands/NoordBrabant_44/2020	2020-03-11	Europe	Netherlands	Noord Brabant			Erasmus Medical Center	David Nieuwenhuijse, Bas Oude Munnink, Reina Sikkema, Claudia Schapendonk, Irina Chestakova, Anne van der Linden, Mark Pronk, Pascal Lexmond, Corien Swaan, Manon Haverkate, Madelief Mollers, Mart Stein, Sandra Kengne Kamga Mobou, Jeroen van Kampen, Jolanda Voermans, Aura Timen, Corine GeurtsvanKessel, Annemiek van der Eijk, Richard Molenkamp, Marion Koopmans, on behalf of the Dutch national COVID…	Human	Original	N/A	N/A					Nanopore		30x	Gap of 3 nucleotides when compared to the reference sequence
EPI_ISL_415502	G	hCoV-19/Netherlands/NoordBrabant_45/2020	2020-03-09	Europe	Netherlands	Noord Brabant			Erasmus Medical Center	David Nieuwenhuijse, Bas Oude Munnink, Reina Sikkema, Claudia Schapendonk, Irina Chestakova, Anne van der Linden, Mark Pronk, Pascal Lexmond, Corien Swaan, Manon Haverkate, Madelief Mollers, Mart Stein, Sandra Kengne Kamga Mobou, Jeroen van Kampen, Jolanda Voermans, Aura Timen, Corine GeurtsvanKessel, Annemiek van der Eijk, Richard Molenkamp, Marion Koopmans, on behalf of the Dutch national COVID…	Human	Original	N/A	N/A					Nanopore		30x
EPI_ISL_415503	D	hCoV-19/Netherlands/NoordBrabant_46/2020	2020-03-11	Europe	Netherlands	Noord Brabant			Erasmus Medical Center	David Nieuwenhuijse, Bas Oude Munnink, Reina Sikkema, Claudia Schapendonk, Irina Chestakova, Anne van der Linden, Mark Pronk, Pascal Lexmond, Corien Swaan, Manon Haverkate, Madelief Mollers, Mart Stein, Sandra Kengne Kamga Mobou, Jeroen van Kampen, Jolanda Voermans, Aura Timen, Corine GeurtsvanKessel, Annemiek van der Eijk, Richard Molenkamp, Marion Koopmans, on behalf of the Dutch national COVID…	Human	Original	N/A	N/A					Nanopore		30x	PercUniqueMutations 0.06%.
EPI_ISL_415504	D	hCoV-19/Netherlands/NoordBrabant_47/2020	2020-03-09	Europe	Netherlands	Noord Brabant			Erasmus Medical Center	David Nieuwenhuijse, Bas Oude Munnink, Reina Sikkema, Claudia Schapendonk, Irina Chestakova, Anne van der Linden, Mark Pronk, Pascal Lexmond, Corien Swaan, Manon Haverkate, Madelief Mollers, Mart Stein, Sandra Kengne Kamga Mobou, Jeroen van Kampen, Jolanda Voermans, Aura Timen, Corine GeurtsvanKessel, Annemiek van der Eijk, Richard Molenkamp, Marion Koopmans, on behalf of the Dutch national COVID…	Human	Original	N/A	N/A					Nanopore		30x	Gap of 3 nucleotides when compared to the reference sequence.
EPI_ISL_415505	D	hCoV-19/Netherlands/NoordBrabant_48/2020	2020-03-11	Europe	Netherlands	Noord Brabant			Erasmus Medical Center	David Nieuwenhuijse, Bas Oude Munnink, Reina Sikkema, Claudia Schapendonk, Irina Chestakova, Anne van der Linden, Mark Pronk, Pascal Lexmond, Corien Swaan, Manon Haverkate, Madelief Mollers, Mart Stein, Sandra Kengne Kamga Mobou, Jeroen van Kampen, Jolanda Voermans, Aura Timen, Corine GeurtsvanKessel, Annemiek van der Eijk, Richard Molenkamp, Marion Koopmans, on behalf of the Dutch national COVID…	Human	Original	N/A	N/A					Nanopore		30x	Gap of 3 nucleotides when compared to the reference sequence.
EPI_ISL_415506	D	hCoV-19/Netherlands/NoordBrabant_49/2020	2020-03-11	Europe	Netherlands	Noord Brabant			Erasmus Medical Center	David Nieuwenhuijse, Bas Oude Munnink, Reina Sikkema, Claudia Schapendonk, Irina Chestakova, Anne van der Linden, Mark Pronk, Pascal Lexmond, Corien Swaan, Manon Haverkate, Madelief Mollers, Mart Stein, Sandra Kengne Kamga Mobou, Jeroen van Kampen, Jolanda Voermans, Aura Timen, Corine GeurtsvanKessel, Annemiek van der Eijk, Richard Molenkamp, Marion Koopmans, on behalf of the Dutch national COVID…	Human	Original	N/A	N/A					Nanopore		30x	Gap of 6 nucleotides when compared to the reference sequence
EPI_ISL_415507	D	hCoV-19/Netherlands/NoordBrabant_51/2020	2020	Europe	Netherlands	Noord Brabant			Erasmus Medical Center	David Nieuwenhuijse, Bas Oude Munnink, Reina Sikkema, Claudia Schapendonk, Irina Chestakova, Anne van der Linden, Mark Pronk, Pascal Lexmond, Corien Swaan, Manon Haverkate, Madelief Mollers, Mart Stein, Sandra Kengne Kamga Mobou, Jeroen van Kampen, Jolanda Voermans, Aura Timen, Corine GeurtsvanKessel, Annemiek van der Eijk, Richard Molenkamp, Marion Koopmans, on behalf of the Dutch national COVID…	Human	Original	N/A	N/A					Nanopore		30x	Gap of 3 nucleotides when compared to the reference sequence.
EPI_ISL_415508	D	hCoV-19/Netherlands/NoordBrabant_52/2020	2020-03-09	Europe	Netherlands	Noord Brabant			Erasmus Medical Center	David Nieuwenhuijse, Bas Oude Munnink, Reina Sikkema, Claudia Schapendonk, Irina Chestakova, Anne van der Linden, Mark Pronk, Pascal Lexmond, Corien Swaan, Manon Haverkate, Madelief Mollers, Mart Stein, Sandra Kengne Kamga Mobou, Jeroen van Kampen, Jolanda Voermans, Aura Timen, Corine GeurtsvanKessel, Annemiek van der Eijk, Richard Molenkamp, Marion Koopmans, on behalf of the Dutch national COVID…	Human	Original	N/A	N/A					Nanopore		30x	Gap of 6 nucleotides when compared to the reference sequence.
EPI_ISL_415509	D	hCoV-19/Netherlands/NoordBrabant_53/2020	2020	Europe	Netherlands	Noord Brabant			Erasmus Medical Center	David Nieuwenhuijse, Bas Oude Munnink, Reina Sikkema, Claudia Schapendonk, Irina Chestakova, Anne van der Linden, Mark Pronk, Pascal Lexmond, Corien Swaan, Manon Haverkate, Madelief Mollers, Mart Stein, Sandra Kengne Kamga Mobou, Jeroen van Kampen, Jolanda Voermans, Aura Timen, Corine GeurtsvanKessel, Annemiek van der Eijk, Richard Molenkamp, Marion Koopmans, on behalf of the Dutch national COVID…	Human	Original	N/A	N/A					Nanopore		30x	Gap of 3 nucleotides when compared to the reference sequence.
EPI_ISL_415510	D	hCoV-19/Netherlands/NoordBrabant_54/2020	2020-03-09	Europe	Netherlands	Noord Brabant			Erasmus Medical Center	David Nieuwenhuijse, Bas Oude Munnink, Reina Sikkema, Claudia Schapendonk, Irina Chestakova, Anne van der Linden, Mark Pronk, Pascal Lexmond, Corien Swaan, Manon Haverkate, Madelief Mollers, Mart Stein, Sandra Kengne Kamga Mobou, Jeroen van Kampen, Jolanda Voermans, Aura Timen, Corine GeurtsvanKessel, Annemiek van der Eijk, Richard Molenkamp, Marion Koopmans, on behalf of the Dutch national COVID…	Human	Original	N/A	N/A					Nanopore		30x	Gap of 6 nucleotides when compared to the reference sequence.
EPI_ISL_415511	G	hCoV-19/Netherlands/NoordBrabant_55/2020	2020-03-09	Europe	Netherlands	Noord Brabant			Erasmus Medical Center	David Nieuwenhuijse, Bas Oude Munnink, Reina Sikkema, Claudia Schapendonk, Irina Chestakova, Anne van der Linden, Mark Pronk, Pascal Lexmond, Corien Swaan, Manon Haverkate, Madelief Mollers, Mart Stein, Sandra Kengne Kamga Mobou, Jeroen van Kampen, Jolanda Voermans, Aura Timen, Corine GeurtsvanKessel, Annemiek van der Eijk, Richard Molenkamp, Marion Koopmans, on behalf of the Dutch national COVID…	Human	Original	N/A	N/A					Nanopore		30x
EPI_ISL_415512	D	hCoV-19/Netherlands/NoordBrabant_56/2020	2020-03-09	Europe	Netherlands	Noord Brabant			Erasmus Medical Center	David Nieuwenhuijse, Bas Oude Munnink, Reina Sikkema, Claudia Schapendonk, Irina Chestakova, Anne van der Linden, Mark Pronk, Pascal Lexmond, Corien Swaan, Manon Haverkate, Madelief Mollers, Mart Stein, Sandra Kengne Kamga Mobou, Jeroen van Kampen, Jolanda Voermans, Aura Timen, Corine GeurtsvanKessel, Annemiek van der Eijk, Richard Molenkamp, Marion Koopmans, on behalf of the Dutch national COVID…	Human	Original	N/A	N/A					Nanopore		30x
EPI_ISL_415513	D	hCoV-19/Netherlands/NoordBrabant_57/2020	2020-03-11	Europe	Netherlands	Noord Brabant			Erasmus Medical Center	David Nieuwenhuijse, Bas Oude Munnink, Reina Sikkema, Claudia Schapendonk, Irina Chestakova, Anne van der Linden, Mark Pronk, Pascal Lexmond, Corien Swaan, Manon Haverkate, Madelief Mollers, Mart Stein, Sandra Kengne Kamga Mobou, Jeroen van Kampen, Jolanda Voermans, Aura Timen, Corine GeurtsvanKessel, Annemiek van der Eijk, Richard Molenkamp, Marion Koopmans, on behalf of the Dutch national COVID…	Human	Original	N/A	N/A					Nanopore		30x	Gap of 3 nucleotides when compared to the reference sequence.
EPI_ISL_415514	G	hCoV-19/Netherlands/NoordBrabant_58/2020	2020-03-11	Europe	Netherlands	Noord Brabant			Erasmus Medical Center	David Nieuwenhuijse, Bas Oude Munnink, Reina Sikkema, Claudia Schapendonk, Irina Chestakova, Anne van der Linden, Mark Pronk, Pascal Lexmond, Corien Swaan, Manon Haverkate, Madelief Mollers, Mart Stein, Sandra Kengne Kamga Mobou, Jeroen van Kampen, Jolanda Voermans, Aura Timen, Corine GeurtsvanKessel, Annemiek van der Eijk, Richard Molenkamp, Marion Koopmans, on behalf of the Dutch national COVID…	Human	Original	N/A	N/A					Nanopore		30x
EPI_ISL_415515	G	hCoV-19/Netherlands/NoordBrabant_59/2020	2020-03-11	Europe	Netherlands	Noord Brabant			Erasmus Medical Center	David Nieuwenhuijse, Bas Oude Munnink, Reina Sikkema, Claudia Schapendonk, Irina Chestakova, Anne van der Linden, Mark Pronk, Pascal Lexmond, Corien Swaan, Manon Haverkate, Madelief Mollers, Mart Stein, Sandra Kengne Kamga Mobou, Jeroen van Kampen, Jolanda Voermans, Aura Timen, Corine GeurtsvanKessel, Annemiek van der Eijk, Richard Molenkamp, Marion Koopmans, on behalf of the Dutch national COVID…	Human	Original	N/A	N/A					Nanopore		30x
EPI_ISL_415516	D	hCoV-19/Netherlands/NoordBrabant_60/2020	2020-03-11	Europe	Netherlands	Noord Brabant			Erasmus Medical Center	David Nieuwenhuijse, Bas Oude Munnink, Reina Sikkema, Claudia Schapendonk, Irina Chestakova, Anne van der Linden, Mark Pronk, Pascal Lexmond, Corien Swaan, Manon Haverkate, Madelief Mollers, Mart Stein, Sandra Kengne Kamga Mobou, Jeroen van Kampen, Jolanda Voermans, Aura Timen, Corine GeurtsvanKessel, Annemiek van der Eijk, Richard Molenkamp, Marion Koopmans, on behalf of the Dutch national COVID…	Human	Original	N/A	N/A					Nanopore		30x	Gap of 3 nucleotides when compared to the reference sequence. PercUniqueMutations 0.06%
EPI_ISL_415517	D	hCoV-19/Netherlands/NoordBrabant_61/2020	2020	Europe	Netherlands	Noord Brabant			Erasmus Medical Center	David Nieuwenhuijse, Bas Oude Munnink, Reina Sikkema, Claudia Schapendonk, Irina Chestakova, Anne van der Linden, Mark Pronk, Pascal Lexmond, Corien Swaan, Manon Haverkate, Madelief Mollers, Mart Stein, Sandra Kengne Kamga Mobou, Jeroen van Kampen, Jolanda Voermans, Aura Timen, Corine GeurtsvanKessel, Annemiek van der Eijk, Richard Molenkamp, Marion Koopmans, on behalf of the Dutch national COVID…	Human	Original	N/A	N/A					Nanopore		30x	Gap of 3 nucleotides when compared to the reference sequence
EPI_ISL_415518	G	hCoV-19/Netherlands/NoordBrabant_62/2020	2020	Europe	Netherlands	Noord Brabant			Erasmus Medical Center	David Nieuwenhuijse, Bas Oude Munnink, Reina Sikkema, Claudia Schapendonk, Irina Chestakova, Anne van der Linden, Mark Pronk, Pascal Lexmond, Corien Swaan, Manon Haverkate, Madelief Mollers, Mart Stein, Sandra Kengne Kamga Mobou, Jeroen van Kampen, Jolanda Voermans, Aura Timen, Corine GeurtsvanKessel, Annemiek van der Eijk, Richard Molenkamp, Marion Koopmans, on behalf of the Dutch national COVID…	Human	Original	N/A	N/A					Nanopore		30x
EPI_ISL_415519	D	hCoV-19/Netherlands/NoordBrabant_63/2020	2020	Europe	Netherlands	Noord Brabant			Erasmus Medical Center	David Nieuwenhuijse, Bas Oude Munnink, Reina Sikkema, Claudia Schapendonk, Irina Chestakova, Anne van der Linden, Mark Pronk, Pascal Lexmond, Corien Swaan, Manon Haverkate, Madelief Mollers, Mart Stein, Sandra Kengne Kamga Mobou, Jeroen van Kampen, Jolanda Voermans, Aura Timen, Corine GeurtsvanKessel, Annemiek van der Eijk, Richard Molenkamp, Marion Koopmans, on behalf of the Dutch national COVID…	Human	Original	N/A	N/A					Nanopore		30x	Gap of 3 nucleotides when compared to the reference sequence.
EPI_ISL_415520	G	hCoV-19/Netherlands/NoordBrabant_64/2020	2020	Europe	Netherlands	Noord Brabant			Erasmus Medical Center	David Nieuwenhuijse, Bas Oude Munnink, Reina Sikkema, Claudia Schapendonk, Irina Chestakova, Anne van der Linden, Mark Pronk, Pascal Lexmond, Corien Swaan, Manon Haverkate, Madelief Mollers, Mart Stein, Sandra Kengne Kamga Mobou, Jeroen van Kampen, Jolanda Voermans, Aura Timen, Corine GeurtsvanKessel, Annemiek van der Eijk, Richard Molenkamp, Marion Koopmans, on behalf of the Dutch national COVID…	Human	Original	N/A	N/A					Nanopore		30x
EPI_ISL_415521	D	hCoV-19/Netherlands/NoordBrabant_65/2020	2020	Europe	Netherlands	Noord Brabant			Erasmus Medical Center	David Nieuwenhuijse, Bas Oude Munnink, Reina Sikkema, Claudia Schapendonk, Irina Chestakova, Anne van der Linden, Mark Pronk, Pascal Lexmond, Corien Swaan, Manon Haverkate, Madelief Mollers, Mart Stein, Sandra Kengne Kamga Mobou, Jeroen van Kampen, Jolanda Voermans, Aura Timen, Corine GeurtsvanKessel, Annemiek van der Eijk, Richard Molenkamp, Marion Koopmans, on behalf of the Dutch national COVID…	Human	Original	N/A	N/A					Nanopore		30x	Gap of 3 nucleotides when compared to the reference sequence
EPI_ISL_415522	D	hCoV-19/Netherlands/NoordBrabant_66/2020	2020	Europe	Netherlands	Noord Brabant			Erasmus Medical Center	David Nieuwenhuijse, Bas Oude Munnink, Reina Sikkema, Claudia Schapendonk, Irina Chestakova, Anne van der Linden, Mark Pronk, Pascal Lexmond, Corien Swaan, Manon Haverkate, Madelief Mollers, Mart Stein, Sandra Kengne Kamga Mobou, Jeroen van Kampen, Jolanda Voermans, Aura Timen, Corine GeurtsvanKessel, Annemiek van der Eijk, Richard Molenkamp, Marion Koopmans, on behalf of the Dutch national COVID…	Human	Original	N/A	N/A					Nanopore		30x	Gap of 3 nucleotides when compared to the reference sequence.
EPI_ISL_415523	G	hCoV-19/Netherlands/NoordBrabant_67/2020	2020	Europe	Netherlands	Noord Brabant			Erasmus Medical Center	David Nieuwenhuijse, Bas Oude Munnink, Reina Sikkema, Claudia Schapendonk, Irina Chestakova, Anne van der Linden, Mark Pronk, Pascal Lexmond, Corien Swaan, Manon Haverkate, Madelief Mollers, Mart Stein, Sandra Kengne Kamga Mobou, Jeroen van Kampen, Jolanda Voermans, Aura Timen, Corine GeurtsvanKessel, Annemiek van der Eijk, Richard Molenkamp, Marion Koopmans, on behalf of the Dutch national COVID…	Human	Original	N/A	N/A					Nanopore		30x
EPI_ISL_415524	D	hCoV-19/Netherlands/NoordBrabant_68/2020	2020-03-12	Europe	Netherlands	Noord Brabant			Erasmus Medical Center	David Nieuwenhuijse, Bas Oude Munnink, Reina Sikkema, Claudia Schapendonk, Irina Chestakova, Anne van der Linden, Mark Pronk, Pascal Lexmond, Corien Swaan, Manon Haverkate, Madelief Mollers, Mart Stein, Sandra Kengne Kamga Mobou, Jeroen van Kampen, Jolanda Voermans, Aura Timen, Corine GeurtsvanKessel, Annemiek van der Eijk, Richard Molenkamp, Marion Koopmans, on behalf of the Dutch national COVID…	Human	Original	N/A	N/A					Nanopore		30x	Gap of 3 nucleotides when compared to the reference sequence.
EPI_ISL_415525	G	hCoV-19/Netherlands/NoordHolland_3/2020	2020-03-12	Europe	Netherlands	Noord Holland			Erasmus Medical Center	David Nieuwenhuijse, Bas Oude Munnink, Reina Sikkema, Claudia Schapendonk, Irina Chestakova, Anne van der Linden, Mark Pronk, Pascal Lexmond, Corien Swaan, Manon Haverkate, Madelief Mollers, Mart Stein, Sandra Kengne Kamga Mobou, Jeroen van Kampen, Jolanda Voermans, Aura Timen, Corine GeurtsvanKessel, Annemiek van der Eijk, Richard Molenkamp, Marion Koopmans, on behalf of the Dutch national COVID…	Human	Original	N/A	N/A					Nanopore		30x
EPI_ISL_415526	D	hCoV-19/Netherlands/Utrecht_17/2020	2020-03-10	Europe	Netherlands	Utrecht			Erasmus Medical Center	David Nieuwenhuijse, Bas Oude Munnink, Reina Sikkema, Claudia Schapendonk, Irina Chestakova, Anne van der Linden, Mark Pronk, Pascal Lexmond, Corien Swaan, Manon Haverkate, Madelief Mollers, Mart Stein, Sandra Kengne Kamga Mobou, Jeroen van Kampen, Jolanda Voermans, Aura Timen, Corine GeurtsvanKessel, Annemiek van der Eijk, Richard Molenkamp, Marion Koopmans, on behalf of the Dutch national COVID…	Human	Original	N/A	N/A					Nanopore		30x
EPI_ISL_415527	D	hCoV-19/Netherlands/Utrecht_18/2020	2020-03-12	Europe	Netherlands	Utrecht			Erasmus Medical Center	David Nieuwenhuijse, Bas Oude Munnink, Reina Sikkema, Claudia Schapendonk, Irina Chestakova, Anne van der Linden, Mark Pronk, Pascal Lexmond, Corien Swaan, Manon Haverkate, Madelief Mollers, Mart Stein, Sandra Kengne Kamga Mobou, Jeroen van Kampen, Jolanda Voermans, Aura Timen, Corine GeurtsvanKessel, Annemiek van der Eijk, Richard Molenkamp, Marion Koopmans, on behalf of the Dutch national COVID…	Human	Original	N/A	N/A					Nanopore		30x
EPI_ISL_415528	D	hCoV-19/Netherlands/Utrecht_19/2020	2020-03-12	Europe	Netherlands	Utrecht			Erasmus Medical Center	David Nieuwenhuijse, Bas Oude Munnink, Reina Sikkema, Claudia Schapendonk, Irina Chestakova, Anne van der Linden, Mark Pronk, Pascal Lexmond, Corien Swaan, Manon Haverkate, Madelief Mollers, Mart Stein, Sandra Kengne Kamga Mobou, Jeroen van Kampen, Jolanda Voermans, Aura Timen, Corine GeurtsvanKessel, Annemiek van der Eijk, Richard Molenkamp, Marion Koopmans, on behalf of the Dutch national COVID…	Human	Original	N/A	N/A					Nanopore		30x	Stretches of NNNs (2.130f overall sequence). Gap of 3 nucleotides when compared to the reference sequence.
EPI_ISL_415529	G	hCoV-19/Netherlands/ZuidHolland_25/2020	2020-03-09	Europe	Netherlands	Zuid Holland			Erasmus Medical Center	David Nieuwenhuijse, Bas Oude Munnink, Reina Sikkema, Claudia Schapendonk, Irina Chestakova, Anne van der Linden, Mark Pronk, Pascal Lexmond, Corien Swaan, Manon Haverkate, Madelief Mollers, Mart Stein, Sandra Kengne Kamga Mobou, Jeroen van Kampen, Jolanda Voermans, Aura Timen, Corine GeurtsvanKessel, Annemiek van der Eijk, Richard Molenkamp, Marion Koopmans, on behalf of the Dutch national COVID…	Human	Original	N/A	N/A					Nanopore		30x
EPI_ISL_415530	G	hCoV-19/Netherlands/ZuidHolland_26/2020	2020-03-09	Europe	Netherlands	Zuid Holland			Erasmus Medical Center	David Nieuwenhuijse, Bas Oude Munnink, Reina Sikkema, Claudia Schapendonk, Irina Chestakova, Anne van der Linden, Mark Pronk, Pascal Lexmond, Corien Swaan, Manon Haverkate, Madelief Mollers, Mart Stein, Sandra Kengne Kamga Mobou, Jeroen van Kampen, Jolanda Voermans, Aura Timen, Corine GeurtsvanKessel, Annemiek van der Eijk, Richard Molenkamp, Marion Koopmans, on behalf of the Dutch national COVID…	Human	Original	N/A	N/A					Nanopore		30x
EPI_ISL_415531	D	hCoV-19/Netherlands/ZuidHolland_27/2020	2020-03-09	Europe	Netherlands	Zuid Holland			Erasmus Medical Center	David Nieuwenhuijse, Bas Oude Munnink, Reina Sikkema, Claudia Schapendonk, Irina Chestakova, Anne van der Linden, Mark Pronk, Pascal Lexmond, Corien Swaan, Manon Haverkate, Madelief Mollers, Mart Stein, Sandra Kengne Kamga Mobou, Jeroen van Kampen, Jolanda Voermans, Aura Timen, Corine GeurtsvanKessel, Annemiek van der Eijk, Richard Molenkamp, Marion Koopmans, on behalf of the Dutch national COVID…	Human	Original	N/A	N/A					Nanopore		30x
EPI_ISL_415532	G	hCoV-19/Netherlands/ZuidHolland_28/2020	2020-03-09	Europe	Netherlands	Zuid Holland			Erasmus Medical Center	David Nieuwenhuijse, Bas Oude Munnink, Reina Sikkema, Claudia Schapendonk, Irina Chestakova, Anne van der Linden, Mark Pronk, Pascal Lexmond, Corien Swaan, Manon Haverkate, Madelief Mollers, Mart Stein, Sandra Kengne Kamga Mobou, Jeroen van Kampen, Jolanda Voermans, Aura Timen, Corine GeurtsvanKessel, Annemiek van der Eijk, Richard Molenkamp, Marion Koopmans, on behalf of the Dutch national COVID…	Human	Original	N/A	N/A					Nanopore		30x
EPI_ISL_415533	G	hCoV-19/Netherlands/ZuidHolland_29/2020	2020-03-09	Europe	Netherlands	Zuid Holland			Erasmus Medical Center	David Nieuwenhuijse, Bas Oude Munnink, Reina Sikkema, Claudia Schapendonk, Irina Chestakova, Anne van der Linden, Mark Pronk, Pascal Lexmond, Corien Swaan, Manon Haverkate, Madelief Mollers, Mart Stein, Sandra Kengne Kamga Mobou, Jeroen van Kampen, Jolanda Voermans, Aura Timen, Corine GeurtsvanKessel, Annemiek van der Eijk, Richard Molenkamp, Marion Koopmans, on behalf of the Dutch national COVID…	Human	Original	N/A	N/A					Nanopore		30x
EPI_ISL_415534	G	hCoV-19/Netherlands/ZuidHolland_30/2020	2020-03-11	Europe	Netherlands	Zuid Holland			Erasmus Medical Center	David Nieuwenhuijse, Bas Oude Munnink, Reina Sikkema, Claudia Schapendonk, Irina Chestakova, Anne van der Linden, Mark Pronk, Pascal Lexmond, Corien Swaan, Manon Haverkate, Madelief Mollers, Mart Stein, Sandra Kengne Kamga Mobou, Jeroen van Kampen, Jolanda Voermans, Aura Timen, Corine GeurtsvanKessel, Annemiek van der Eijk, Richard Molenkamp, Marion Koopmans, on behalf of the Dutch national COVID…	Human	Original	N/A	N/A					Nanopore		30x	Gap of 3 nucleotides when compared to the reference sequence.
EPI_ISL_415535	G	hCoV-19/Netherlands/ZuidHolland_31/2020	2020-03-12	Europe	Netherlands	Zuid Holland			Erasmus Medical Center	David Nieuwenhuijse, Bas Oude Munnink, Reina Sikkema, Claudia Schapendonk, Irina Chestakova, Anne van der Linden, Mark Pronk, Pascal Lexmond, Corien Swaan, Manon Haverkate, Madelief Mollers, Mart Stein, Sandra Kengne Kamga Mobou, Jeroen van Kampen, Jolanda Voermans, Aura Timen, Corine GeurtsvanKessel, Annemiek van der Eijk, Richard Molenkamp, Marion Koopmans, on behalf of the Dutch national COVID…	Human	Original	N/A	N/A					Nanopore		30x
EPI_ISL_415536	G	hCoV-19/Wales/PHW12/2020	2020-03-10	Europe	United Kingdom	Wales			Public Health Wales Microbiology Cardiff	Catherine Moore, Joanne Watkins, Sally Corden, Tom Connor	Human	Original	F	31					Illumina			Stretches of NNNs (2.71%)
EPI_ISL_415537	G	hCoV-19/Wales/PHW13/2020	2020-03-08	Europe	United Kingdom	Wales			Public Health Wales Microbiology Cardiff	Catherine Moore, Joanne Watkins, Sally Corden, Tom Connor	Human	Original	M	34					Nanopore MinION			Long stretches of NNNs (8.24% of overall sequence). NSP11 is missing.
EPI_ISL_415538	D	hCoV-19/Wales/PHW38/2020	2020-03-12	Europe	United Kingdom	Wales			Public Health Wales Microbiology Cardiff	Catherine Moore, Joanne Watkins, Sally Corden, Tom Connor	Human	Original	M	36					Nanopore MinION			Stretches of NNNs (1.85% of overall sequence)
EPI_ISL_415539	D	hCoV-19/USA/UPHL-01/2020	2020-03-13	North America	USA	Utah			Utah Public Health Laboratory	Erin Young, Kelly Oakeson	Human	Vero	N/A	N/A					Illumina	BWA/bcftools
EPI_ISL_415541	D	hCoV-19/USA/UPHL-03/2020	2020-03-13	North America	USA	Utah			Utah Public Health Laboratory	Erin Young, Kelly Oakeson	Human	Vero	N/A	N/A					Illumina	BWA/bcftools
EPI_ISL_415542	D	hCoV-19/USA/UPHL-04/2020	2020-03-13	North America	USA	Utah			Utah Public Health Laboratory	Erin Young, Kelly Oakeson	Human	Vero	N/A	N/A					Illumina Miseq	BWA/bcftools
EPI_ISL_415543	G	hCoV-19/USA/UPHL-05/2020	2020-03-13	North America	USA	Utah			Utah Public Health Laboratory	Erin Young, Kelly Oakeson	Human	Vero	N/A	N/A					Illumina Miseq	BWA/bcftools
EPI_ISL_415544	G	hCoV-19/USA/UPHL-06/2020	2020-03-13	North America	USA	Utah			Utah Public Health Laboratory	Erin Young, Kelly Oakeson	Human	Vero	N/A	N/A					Illumina Miseq	BWA/bcftools
EPI_ISL_415577	D	hCoV-19/Canada/BC_69243/2020	2020-02-20	North America	Canada	British Columbia			BCCDC Public Health Laboratory	Harrigan, Prystajecky, Krajden, Lee, Kamelian, Lapointe, Choi, Hoang, Sekirov, Levett, Tyson, Snutch, Loman, Quick, Li, Gilmour	Human	Original	M	43					Nanopore MinION	ARTIC Network protocol	500x	Stretches of NNNs (2.27% of overall sequence).
EPI_ISL_415578	D	hCoV-19/Canada/BC_13297/2020	2020-02-27	North America	Canada	British Columbia			BCCDC Public Health Laboratory	Harrigan, Prystajecky, Krajden, Lee, Kamelian, Lapointe, Choi, Hoang, Sekirov, Levett, Tyson, Snutch, Loman, Quick, Li, Gilmour	Human	Original	M	54					Nanopore MinION	ARTIC Network protocol	500x	Stretches of NNNs (1.37% of overall sequence).
EPI_ISL_415579	D	hCoV-19/Canada/BC_25211/2020	2020-03-02	North America	Canada	British Columbia			BCCDC Public Health Laboratory	Harrigan, Prystajecky, Krajden, Lee, Kamelian, Lapointe, Choi, Hoang, Sekirov, Levett, Tyson, Snutch, Loman, Quick, Li, Gilmour	Human	Original	F	33					Nanopore MinION	ARTIC Network protocol	500x	Stretches of NNNs (2.14% of overall sequence).
EPI_ISL_415580	D	hCoV-19/Canada/BC_17397/2020	2020-02-28	North America	Canada	British Columbia			BCCDC Public Health Laboratory	Harrigan, Prystajecky, Krajden, Lee, Kamelian, Lapointe, Choi, Hoang, Sekirov, Levett, Tyson, Snutch, Loman, Quick, Li, Gilmour	Human	Original	N/A	57			Travel to Iran		Nanopore MinION	ARTIC Network protocol	500x	Stretches of NNNs (1.36% of overall sequence).
EPI_ISL_415581	D	hCoV-19/Canada/BC_02421/2020	2020-03-01	North America	Canada	British Columbia			BCCDC Public Health Laboratory	Harrigan, Prystajecky, Krajden, Lee, Kamelian, Lapointe, Choi, Hoang, Sekirov, Levett, Tyson, Snutch, Loman, Quick, Li, Gilmour	Human	Original	M	60			Travel to Iran		Nanopore MinION	ARTIC Network protocol	500x
EPI_ISL_415582	D	hCoV-19/Canada/BC_35720/2020	2020-03-04	North America	Canada	British Columbia			BCCDC Public Health Laboratory	Harrigan, Prystajecky, Krajden, Lee, Kamelian, Lapointe, Choi, Hoang, Sekirov, Levett, Tyson, Snutch, Loman, Quick, Li, Gilmour	Human	Original	F	80			Travel to Hong Kong		Nanopore MinION	ARTIC Network protocol	500x	Stretches of NNNs (1.28% of overall sequence).
EPI_ISL_415583	D	hCoV-19/Canada/BC_40860/2020	2020-03-03	North America	Canada	British Columbia			BCCDC Public Health Laboratory	Harrigan, Prystajecky, Krajden, Lee, Kamelian, Lapointe, Choi, Hoang, Sekirov, Levett, Tyson, Snutch, Loman, Quick, Li, Gilmour	Human	Original	F	58			Travel to Iran		Nanopore MinION	ARTIC Network protocol	500x
EPI_ISL_415584	D	hCoV-19/Canada/BC_41851/2020	2020-03-02	North America	Canada	British Columbia			BCCDC Public Health Laboratory	Harrigan, Prystajecky, Krajden, Lee, Kamelian, Lapointe, Choi, Hoang, Sekirov, Levett, Tyson, Snutch, Loman, Quick, Li, Gilmour	Human	Original	F	55			No travel history		Nanopore MinION	ARTIC Network protocol	500x
EPI_ISL_415585	D	hCoV-19/Canada/BC_65034/2020	2020-03-04	North America	Canada	British Columbia			BCCDC Public Health Laboratory	Harrigan, Prystajecky, Krajden, Lee, Kamelian, Lapointe, Choi, Hoang, Sekirov, Levett, Tyson, Snutch, Loman, Quick, Li, Gilmour	Human	Original	F	58			Contact of case (Iran), no travel history		Nanopore MinION	ARTIC Network protocol	500x	Stretches of NNNs (1.13% of overall sequence).
EPI_ISL_415586	D	hCoV-19/Canada/BC_64686/2020	2020-03-05	North America	Canada	British Columbia			BCCDC Public Health Laboratory	Harrigan, Prystajecky, Krajden, Lee, Kamelian, Lapointe, Choi, Hoang, Sekirov, Levett, Tyson, Snutch, Loman, Quick, Li, Gilmour	Human	Original	M	68			Travel on cruise ship (Grand Princess Mexico)		Nanopore MinION	ARTIC Network protocol	500x	Stretches of NNNs (1.28% of overall sequence).
EPI_ISL_415587	D	hCoV-19/Canada/BC_66353/2020	2020-03-04	North America	Canada	British Columbia			BCCDC Public Health Laboratory	Harrigan, Prystajecky, Krajden, Lee, Kamelian, Lapointe, Choi, Hoang, Sekirov, Levett, Tyson, Snutch, Loman, Quick, Li, Gilmour	Human	Original	M	68			Travel to Iran		Nanopore MinION	ARTIC Network protocol	500x	Stretches of NNNs (1.42% of overall sequence
EPI_ISL_415588	D	hCoV-19/Canada/BC_83109/2020	2020-03-05	North America	Canada	British Columbia			BCCDC Public Health Laboratory	Harrigan, Prystajecky, Krajden, Lee, Kamelian, Lapointe, Choi, Hoang, Sekirov, Levett, Tyson, Snutch, Loman, Quick, Li, Gilmour	Human	Original	M	17			Contact of case (Iran), no travel history		Nanopore MinION	ARTIC Network protocol	500x
EPI_ISL_415589	D	hCoV-19/Canada/BC_83163/2020	2020-03-05	North America	Canada	British Columbia			BCCDC Public Health Laboratory	Harrigan, Prystajecky, Krajden, Lee, Kamelian, Lapointe, Choi, Hoang, Sekirov, Levett, Tyson, Snutch, Loman, Quick, Li, Gilmour	Human	Original	M	55			Contact of case (Iran), no travel history		Nanopore MinION	ARTIC Network protocol	500x	Stretches of NNNs (1.19% of overall sequence)
EPI_ISL_415590	D	hCoV-19/Canada/BC_78548/2020	2020-03-05	North America	Canada	British Columbia			BCCDC Public Health Laboratory	Harrigan, Prystajecky, Krajden, Lee, Kamelian, Lapointe, Choi, Hoang, Sekirov, Levett, Tyson, Snutch, Loman, Quick, Li, Gilmour	Human	Original	M	36			Travel to Paris, Rotterdam, Italy, Rome		Nanopore MinION	ARTIC Network protocol	500x	Stretches of NNNs (1.51% of overall sequence).
EPI_ISL_415591	D	hCoV-19/USA/WA-UW63/2020	2020-03-10	North America	USA	Washington			UW Virology Lab	Pavitra Roychoudhury, Hong Xie, Keith Jerome, Alexander Greninger	Human	Original	N/A	N/A					Illumina NextSeq	custom	1608x
EPI_ISL_415592	D	hCoV-19/USA/WA-UW64/2020	2020-03-09	North America	USA	Washington			UW Virology Lab	Pavitra Roychoudhury, Hong Xie, Keith Jerome, Alexander Greninger	Human	Original	N/A	N/A					Illumina NextSeq	custom	133x
EPI_ISL_415593	D	hCoV-19/USA/WA-UW65/2020	2020-03-10	North America	USA	Washington			UW Virology Lab	Pavitra Roychoudhury, Hong Xie, Keith Jerome, Alexander Greninger	Human	Original	N/A	N/A					Illumina NextSeq	custom	362x	Stretches of NNNs (1.74% of overall sequence). 0.16% Unique Mutations.
EPI_ISL_415594	D	hCoV-19/USA/WA-UW66/2020	2020-03-10	North America	USA	Washington			UW Virology Lab	Pavitra Roychoudhury, Hong Xie, Keith Jerome, Alexander Greninger	Human	Original	N/A	N/A					Illumina NextSeq	custom	1353x
EPI_ISL_415595	D	hCoV-19/USA/WA-UW67/2020	2020-03-09	North America	USA	Washington			UW Virology Lab	Pavitra Roychoudhury, Hong Xie, Keith Jerome, Alexander Greninger	Human	Original	N/A	N/A					Illumina NextSeq	custom	678x
EPI_ISL_415596	D	hCoV-19/USA/WA-UW68/2020	2020-03-09	North America	USA	Washington			UW Virology Lab	Pavitra Roychoudhury, Hong Xie, Keith Jerome, Alexander Greninger	Human	Original	N/A	N/A					Illumina NextSeq	custom	632x
EPI_ISL_415597	G	hCoV-19/USA/WA-UW69/2020	2020-03-10	North America	USA	Washington	Seattle		UW Virology Lab	Pavitra Roychoudhury, Hong Xie, Keith Jerome, Alexander Greninger	Human	Original	N/A	N/A					Illumina NextSeq	custom	977x
EPI_ISL_415598	D	hCoV-19/USA/WA-UW70/2020	2020-03-10	North America	USA	Washington			UW Virology Lab	Pavitra Roychoudhury, Hong Xie, Keith Jerome, Alexander Greninger	Human	Original	N/A	N/A					Illumina NextSeq	custom	294x
EPI_ISL_415599	D	hCoV-19/USA/WA-UW71/2020	2020-03-09	North America	USA	Washington			UW Virology Lab	Pavitra Roychoudhury, Hong Xie, Keith Jerome, Alexander Greninger	Human	Original	N/A	N/A					Illumina NextSeq	custom	7384x
EPI_ISL_415600	G	hCoV-19/USA/WA-UW72/2020	2020-03-09	North America	USA				UW Virology Lab	Pavitra Roychoudhury, Hong Xie, Keith Jerome, Alexander Greninger	Human	Original	N/A	N/A					Illumina NextSeq	custom	120x
EPI_ISL_415601	G	hCoV-19/USA/WA-UW73/2020	2020-03-10	North America	USA	Washington			UW Virology Lab	Pavitra Roychoudhury, Hong Xie, Keith Jerome, Alexander Greninger	Human	Original	N/A	N/A					Illumina NextSeq	custom	383x
EPI_ISL_415602	D	hCoV-19/USA/WA-UW74/2020	2020-03-10	North America	USA	Washington	Seattle		UW Virology Lab	Pavitra Roychoudhury, Hong Xie, Keith Jerome, Alexander Greninger	Human	Original	N/A	N/A					Illumina NextSeq	custom	978x
EPI_ISL_415603	D	hCoV-19/USA/WA-UW75/2020	2020-03-10	North America	USA	Washington	Seattle		UW Virology Lab	Pavitra Roychoudhury, Hong Xie, Keith Jerome, Alexander Greninger	Human	Original	N/A	N/A					Illumina NextSeq	custom	4768x
EPI_ISL_415604	D	hCoV-19/USA/WA-UW76/2020	2020-03-10	North America	USA	Washington			UW Virology Lab	Pavitra Roychoudhury, Hong Xie, Keith Jerome, Alexander Greninger	Human	Original	N/A	N/A					Illumina NextSeq	custom	433x
EPI_ISL_415605	D	hCoV-19/USA/WA-UW40/2020	2020-03-05	North America	USA	Washington			UW Virology Lab	Pavitra Roychoudhury, Hong Xie, Keith Jerome, Alexander Greninger	Human	Original	N/A	N/A					Illumina NextSeq	custom	220x
EPI_ISL_415606	D	hCoV-19/USA/WA-UW41/2020	2020-03-08	North America	USA	Washington			UW Virology Lab	Pavitra Roychoudhury, Hong Xie, Keith Jerome, Alexander Greninger	Human	Original	N/A	N/A					Illumina NextSeq	custom	365x
EPI_ISL_415607	D	hCoV-19/USA/WA-UW42/2020	2020-03-09	North America	USA	Washington			UW Virology Lab	Pavitra Roychoudhury, Hong Xie, Keith Jerome, Alexander Greninger	Human	Original	N/A	N/A					Illumina NextSeq	custom	700x	nsertion of 4 nucleotides when compared to the reference sequence. May be off by +/- 3 days.
EPI_ISL_415608	D	hCoV-19/USA/WA-UW43/2020	2020-03-08	North America	USA	Washington			UW Virology Lab	Pavitra Roychoudhury, Hong Xie, Keith Jerome, Alexander Greninger	Human	Original	N/A	N/A					Illumina NextSeq	custom	1274x
EPI_ISL_415609	D	hCoV-19/USA/WA-UW44/2020	2020-03-08	North America	USA	Washington			UW Virology Lab	Pavitra Roychoudhury, Hong Xie, Keith Jerome, Alexander Greninger	Human	Original	N/A	N/A					Illumina NextSeq	custom	5170x
EPI_ISL_415610	D	hCoV-19/USA/WA-UW45/2020	2020-03-08	North America	USA	Washington			UW Virology Lab	Pavitra Roychoudhury, Hong Xie, Keith Jerome, Alexander Greninger	Human	Original	N/A	N/A					Illumina NextSeq	custom	690x
EPI_ISL_415611	D	hCoV-19/USA/WA-UW46/2020	2020-03-09	North America	USA	Washington			UW Virology Lab	Pavitra Roychoudhury, Hong Xie, Keith Jerome, Alexander Greninger	Human	Original	N/A	N/A					Illumina NextSeq	custom	1585x
EPI_ISL_415612	D	hCoV-19/USA/WA-UW47/2020	2020-03-09	North America	USA	Washington	Seattle		UW Virology Lab	Pavitra Roychoudhury, Hong Xie, Keith Jerome, Alexander Greninger	Human	Original	N/A	N/A					Illumina NextSeq	custom	1308x	may be off by +/- 3 days
EPI_ISL_415613	D	hCoV-19/USA/WA-UW48/2020	2020-03-09	North America	USA	Washington			UW Virology Lab	Pavitra Roychoudhury, Hong Xie, Keith Jerome, Alexander Greninger	Human	Original	N/A	N/A					Illumina NextSeq	custom	496x
EPI_ISL_415614	D	hCoV-19/USA/WA-UW49/2020	2020-03-09	North America	USA	Washington			UW Virology Lab	Pavitra Roychoudhury, Hong Xie, Keith Jerome, Alexander Greninger	Human	Original	N/A	N/A					Illumina NextSeq	custom	347x
EPI_ISL_415615	D	hCoV-19/USA/WA-UW50/2020	2020-03-08	North America	USA	Washington			UW Virology Lab	Pavitra Roychoudhury, Hong Xie, Keith Jerome, Alexander Greninger	Human	Original	N/A	N/A					Illumina NextSeq	custom	1048x
EPI_ISL_415616	D	hCoV-19/USA/WA-UW51/2020	2020-03-08	North America	USA	Washington			UW Virology Lab	Pavitra Roychoudhury, Hong Xie, Keith Jerome, Alexander Greninger	Human	Original	N/A	N/A					Illumina NextSeq	custom	284x
EPI_ISL_415617	D	hCoV-19/USA/WA-UW52/2020	2020-03-09	North America	USA	Washington			UW Virology Lab	Pavitra Roychoudhury, Hong Xie, Keith Jerome, Alexander Greninger	Human	Original	N/A	N/A					Illumina NextSeq	custom	113x
EPI_ISL_415618	D	hCoV-19/USA/WA-UW53/2020	2020-03-09	North America	USA	Washington			UW Virology Lab	Pavitra Roychoudhury, Hong Xie, Keith Jerome, Alexander Greninger	Human	Original	N/A	N/A					Illumina NextSeq	custom	325x	Stretches of NNNs (1.45% of overall sequence). NSP1 is missing. 0.09% Unique Mutations
EPI_ISL_415619	D	hCoV-19/USA/WA-UW54/2020	2020-03-09	North America	USA	Washington			UW Virology Lab	Pavitra Roychoudhury, Hong Xie, Keith Jerome, Alexander Greninger	Human	Original	N/A	N/A					Illumina NextSeq	custom	494x
EPI_ISL_415620	D	hCoV-19/USA/WA-UW55/2020	2020-03-09	North America	USA	Washington			UW Virology Lab	Pavitra Roychoudhury, Hong Xie, Keith Jerome, Alexander Greninger	Human	Original	N/A	N/A					Illumina NextSeq	custom	2170x
EPI_ISL_415621	D	hCoV-19/USA/WA-UW56/2020	2020-03-09	North America	USA	Washington	Seattle		UW Virology Lab	Pavitra Roychoudhury, Hong Xie, Keith Jerome, Alexander Greninger	Human	Original	N/A	N/A					Illumina NextSeq	custom	244x
EPI_ISL_415622	D	hCoV-19/USA/WA-UW57/2020	2020-03-09	North America	USA	Washington			UW Virology Lab	Pavitra Roychoudhury, Hong Xie, Keith Jerome, Alexander Greninger	Human	Original	N/A	N/A					Illumina NextSeq	custom	305x
EPI_ISL_415623	D	hCoV-19/USA/WA-UW58/2020	2020-03-09	North America	USA	Washington			UW Virology Lab	Pavitra Roychoudhury, Hong Xie, Keith Jerome, Alexander Greninger	Human	Original	N/A	N/A					Illumina NextSeq	custom	452x	Stretches of NNNs (1.15% of overall sequence). Gap of 1 nucleotide(s) found at refpos 22055 (FRAMESHIFT). Gap of 1 nucleotides when compared to the reference sequence.
EPI_ISL_415624	D	hCoV-19/USA/WA-UW59/2020	2020-03-09	North America	USA	Washington			UW Virology Lab	Pavitra Roychoudhury, Hong Xie, Keith Jerome, Alexander Greninger	Human	Original	N/A	N/A					Illumina NextSeq	custom	409x
EPI_ISL_415625	G	hCoV-19/USA/WA-UW60/2020	2020-03-09	North America	USA	Washington			UW Virology Lab	Pavitra Roychoudhury, Hong Xie, Keith Jerome, Alexander Greninger	Human	Original	N/A	N/A					Illumina NextSeq	custom	380x
EPI_ISL_415626	D	hCoV-19/USA/WA-UW61/2020	2020-03-10	North America	USA	Washington			UW Virology Lab	Pavitra Roychoudhury, Hong Xie, Keith Jerome, Alexander Greninger	Human	Original	N/A	N/A					Illumina NextSeq	custom	370x	Gap of 3 nucleotides when compared to reference sequence.
EPI_ISL_415627	D	hCoV-19/USA/WA-UW62/2020	2020-03-09	North America	USA	Washington			UW Virology Lab	Pavitra Roychoudhury, Hong Xie, Keith Jerome, Alexander Greninger	Human	Original	N/A	N/A					Illumina NextSeq	custom	1827x
EPI_ISL_415628	D	hCoV-19/Scotland/CVR06/2020	2020-03-07	Europe	United Kingdom	Scotland			MRC-University of Glasgow Centre for Virus Research	Kathy Smollett, Daniel Mair, Stephen Carmichael, Ana da Silva Filipe; Richard Orton, David L Robertson; Alasdair MacLean, Rory Gunson; Natasha Jesudason, Kathy Li, Antonia Ho; Emma Thomson.	Human	Original	N/A	N/A					Nanopore MinION	ARTIC Protocol	20x	Stretches of NNNs (2.27% of overall sequence).
EPI_ISL_415629	G	hCoV-19/Scotland/EDB004/2020	2020-03-04	Europe	United Kingdom	Scotland			Virology Department, Royal Infirmary of Edinburgh, NHS Lothian	McHugh M, Dewar R, O’Toole Á, Rambaut A, Williams TC, Templeton K	Human	Original	N/A	N/A					Nanopore MinION	ARTIC Protocol
EPI_ISL_415630	D	hCoV-19/Scotland/CVR07/2020	2020-03-09	Europe	United Kingdom	Scotland			MRC-University of Glasgow Centre for Virus Research	Kathy Smollett, Daniel Mair, Stephen Carmichael, Ana da Silva Filipe; Richard Orton, David L Robertson; Alasdair MacLean, Rory Gunson; Natasha Jesudason, Kathy Li, Antonia Ho; Emma Thomson.	Human	Original	N/A	N/A					Nanopore MinION	ARTIC Protocol	20x
EPI_ISL_415631	D	hCoV-19/Scotland/CVR10/2020	2020-03-10	Europe	United Kingdom	Scotland			MRC-University of Glasgow Centre for Virus Research	Kathy Smollett, Daniel Mair, Stephen Carmichael, Ana da Silva Filipe; Richard Orton, David L Robertson; Alasdair MacLean, Rory Gunson; Natasha Jesudason, Kathy Li, Antonia Ho; Emma Thomson.	Human	Original	N/A	N/A					Nanopore MinION	ARTIC Protocol	20x
EPI_ISL_415632	G	hCoV-19/Scotland/EDB005/2020	2020-03-07	Europe	United Kingdom	Scotland			Virology Department, Royal Infirmary of Edinburgh, NHS Lothian	McHugh M, Dewar R, O’Toole Á, Rambaut A, Williams TC, Templeton K	Human	Original	N/A	N/A					Nanopore MinION	ARTIC Protocol		Stretches of NNNs (2.27% of overall sequence).
EPI_ISL_415633	G	hCoV-19/Scotland/EDB006/2020	2020-03-09	Europe	United Kingdom	Scotland			Virology Department, Royal Infirmary of Edinburgh, NHS Lothian	McHugh M, Dewar R, O’Toole Á, Rambaut A, Williams TC, Templeton K	Human	Original	N/A	N/A					Nanopore MinION	ARTIC Protocol		Stretches of NNNs (2.27% of overall sequence).
EPI_ISL_415634	G	hCoV-19/Scotland/EDB007/2020	2020-03-06	Europe	United Kingdom	Scotland			Virology Department, Royal Infirmary of Edinburgh, NHS Lothian	McHugh M, Dewar R, O’Toole Á, Rambaut A, Williams TC, Templeton K	Human	Original	N/A	N/A					Nanopore MinION	ARTIC Protocol		Stretches of NNNs (2.27% of overall sequence).
EPI_ISL_415635	G	hCoV-19/Scotland/EDB008/2020	2020-03-09	Europe	United Kingdom	Scotland			Virology Department, Royal Infirmary of Edinburgh, NHS Lothian	McHugh M, Dewar R, O’Toole Á, Rambaut A, Williams TC, Templeton K	Human	Original	N/A	N/A					Nanopore MinION	ARTIC Protocol		Stretches of NNNs (2.27% of overall sequence).
EPI_ISL_415636	G	hCoV-19/Scotland/EDB009/2020	2020-03-06	Europe	United Kingdom	Scotland			Virology Department, Royal Infirmary of Edinburgh, NHS Lothian	McHugh M, Dewar R, O’Toole Á, Rambaut A, Williams TC, Templeton K	Human	Original	N/A	N/A					Nanopore MinION	ARTIC Protocol		Stretches of NNNs (2.27% of overall sequence).
EPI_ISL_415637	G	hCoV-19/Scotland/EDB011/2020	2020-03-04	Europe	United Kingdom	Scotland			Virology Department, Royal Infirmary of Edinburgh, NHS Lothian	McHugh M, Dewar R, O’Toole Á, Rambaut A, Williams TC, Templeton K	Human	Original	N/A	N/A					Nanopore MinION	ARTIC Protocol		Stretches of NNNs (3.00% of overall sequence).
EPI_ISL_415638	D	hCoV-19/Scotland/EDB012/2020	2020-03-07	Europe	United Kingdom	Scotland			Virology Department, Royal Infirmary of Edinburgh, NHS Lothian	McHugh M, Dewar R, O’Toole Á, Rambaut A, Williams TC, Templeton K	Human	Original	N/A	N/A					Nanopore MinION	ARTIC Protocol		Stretches of NNNs (2.27% of overall sequence).
EPI_ISL_415639	G	hCoV-19/Scotland/EDB013/2020	2020-03-10	Europe	United Kingdom	Scotland			Virology Department, Royal Infirmary of Edinburgh, NHS Lothian	McHugh M, Dewar R, O’Toole Á, Rambaut A, Williams TC, Templeton K	Human	Original	N/A	N/A					Nanopore MinION	ARTIC Protocol		Stretches of NNNs (2.27% of overall sequence).
EPI_ISL_415640	G	hCoV-19/Scotland/EDB003/2020	2020-03-08	Europe	United Kingdom	Scotland			Virology Department, Royal Infirmary of Edinburgh, NHS Lothian	McHugh M, Dewar R, O’Toole Á, Rambaut A, Williams TC, Templeton K	Human	Original	N/A	N/A					Nanopore MinION	ARTIC Protocol
EPI_ISL_415641	D	hCoV-19/Georgia/Tb-54/2020	2020-02-27	Asia	Georgia	Tbilisi			R. G. Lugar Center for Public Health Research, National Center for Disease Control and Public Health (NCDC) of Georgia.	Nato Kotaria, Marine Murtskhvaladze, Ann Machablishvili, Lela Sabadze, Mari Gavashelidze, Ana Papkiauri, Meri Pantsulaia, Gvantsa Brachveli, Tata Imnadze, Tamar Jashiashvili, Tea Tevdoradze, Ketevan Sidamonidze, Ekaterine Khmaladze, Ekaterine Zhghenti, Roena Sukhiashvili, Mariam Zakalashvili, Lela Urushadze, Magda Dgebuadze, Giorgi Tomashvili, Davit Tsaguria, Ekaterine Zangaladze, Nino Berishvili…	Human	Original	F	31	Oro-pharyngeal swab	Hospitalized			Illumina Miseq	CLC Genomics Workbench 12	24x (average)
EPI_ISL_415642	G	hCoV-19/Georgia/Tb-477/2020	2020-03-10	Asia	Georgia	Tbilisi			R. G. Lugar Center for Public Health Research, National Center for Disease Control and Public Health (NCDC) of Georgia.	Nato Kotaria, Marine Murtskhvaladze, Ann Machablishvili, Lela Sabadze, Mari Gavashelidze, Ana Papkiauri, Meri Pantsulaia, Gvantsa Brachveli, Tata Imnadze, Tamar Jashiashvili, Tea Tevdoradze, Ketevan Sidamonidze, Ekaterine Khmaladze, Ekaterine Zhghenti, Roena Sukhiashvili, Mariam Zakalashvili, Lela Urushadze, Magda Dgebuadze, Giorgi Tomashvili, Davit Tsaguria, Ekaterine Zangaladze, Nino Berishvili…	Human	Original	M	59	Oro-pharyngeal swab	Hospitalized			Illumina Miseq	CLC Genomics Workbench 12	2000x
EPI_ISL_415643	D	hCoV-19/Georgia/Tb-468/2020	2020-03-10	Asia	Georgia	Tbilisi			R. G. Lugar Center for Public Health Research, National Center for Disease Control and Public Health (NCDC) of Georgia.	Nato Kotaria, Marine Murtskhvaladze, Ann Machablishvili, Lela Sabadze, Mari Gavashelidze, Ana Papkiauri, Meri Pantsulaia, Gvantsa Brachveli, Tata Imnadze, Tamar Jashiashvili, Tea Tevdoradze, Ketevan Sidamonidze, Ekaterine Khmaladze, Ekaterine Zhghenti, Roena Sukhiashvili, Mariam Zakalashvili, Lela Urushadze, Magda Dgebuadze, Giorgi Tomashvili, Davit Tsaguria, Ekaterine Zangaladze, Nino Berishvili…	Human	Original	M	33	Oro-pharyngeal swab	Hospitalized		March 10, 2020	Illumina Miseq	CLC Genomics Workbench 12	108x (average)
EPI_ISL_415644	D	hCoV-19/Georgia/Tb-82/2020	2020-02-28	Asia	Georgia	Tbilisi			R. G. Lugar Center for Public Health Research, National Center for Disease Control and Public Health (NCDC) of Georgia.	Nato Kotaria, Marine Murtskhvaladze, Ann Machablishvili, Lela Sabadze, Mari Gavashelidze, Ana Papkiauri, Meri Pantsulaia, Gvantsa Brachveli, Tata Imnadze, Tamar Jashiashvili, Tea Tevdoradze, Ketevan Sidamonidze, Ekaterine Khmaladze, Ekaterine Zhghenti, Roena Sukhiashvili, Mariam Zakalashvili, Lela Urushadze, Magda Dgebuadze, Giorgi Tomashvili, Davit Tsaguria, Ekaterine Zangaladze, Nino Berishvili…	Human	Original	M	51	Oro-pharyngeal swab	Hospitalized			Illumina Miseq	CLC Genomics Workbench 12	10x (average)
EPI_ISL_415646	G	hCoV-19/Denmark/SSI-101/2020	2020-03-03	Europe	Denmark				ViFU	Morten Rasmussen, Maiken Worsoe Rosenstierne , Anders Fomsgaard	Human	Original	M	31	Pharyngeal swab			Italy	MiSeq	Geneious 2020	>200x
EPI_ISL_415647	G	hCoV-19/Denmark/SSI-102/2020	2020-03-03	Europe	Denmark	Copenhagen			Statens Serum Institute	Morten Rasmussen, Maiken Worsoe Rosenstierne , Anders Fomsgaard	Human	Original	M	31	Mouth Swab			Italy	Illumina Miseq	Geneious 2020	35x
EPI_ISL_415648	G	hCoV-19/Denmark/SSI-104/2020	2020-03-03	Europe	Denmark				ViFU	Morten Rasmussen, Maiken Worsoe Rosenstierne , Anders Fomsgaard	Human	Original	M	N/A	Mouth Swab			Italy	Illumina Miseq	Geneious 2020	200x
EPI_ISL_415649	G	hCoV-19/France/HF2039/2020	2020-03-05	Europe	France	Hauts-de-France	Crépy-en -Valois		National Reference Center for Viruses of Respiratory Infections, Institut Pasteur, Paris	Mélnie Albert, Marion Barbet, Sylvie Behillil, Méline Bizard, Angela Brisebarre, Flora Donati Vincent Enouf, Maud Vanpeene, Sylvie van der Werf	Human	Original	F	43	Oro-pharyngeal swab	Epidemiology Study			Illumina NextSeq 500	CLC Genomics Workbench 20
EPI_ISL_415650	G	hCoV-19/France/IDF2075/2020	2020-03-02	Europe	France	IDF			National Reference Center for Viruses of Respiratory Infections, Institut Pasteur, Paris	Mélnie Albert, Marion Barbet, Sylvie Behillil, Méline Bizard, Angela Brisebarre, Flora Donati Vincent Enouf, Maud Vanpeene, Sylvie van der Werf, Christine Bigaillon	Human	Original	M	50	Oro-pharyngeal swab	Hospitalized			Illumina NextSeq 500	CLC Genomics Workbench 20
EPI_ISL_415651	G	hCoV-19/France/BFC2094/2020	2020-03-05	Europe	France	Bourgogne-France-Comté	Montreux-Chateau		National Reference Center for Viruses of Respiratory Infections, Institut Pasteur, Paris	Mélnie Albert, Marion Barbet, Sylvie Behillil, Méline Bizard, Angela Brisebarre, Flora Donati Vincent Enouf, Maud Vanpeene, Sylvie van der Werf	Human	Original	F	79	Oro-pharyngeal swab	Physician Network			Illumina NextSeq 500	CLC Genomics Workbench 20
EPI_ISL_415652	G	hCoV-19/France/BFC2147/2020	2020-03-05	Europe	France	Bourgogne-France-Comté	Thise		National Reference Center for Viruses of Respiratory Infections, Institut Pasteur, Paris	Mélnie Albert, Marion Barbet, Sylvie Behillil, Méline Bizard, Angela Brisebarre, Flora Donati Vincent Enouf, Maud Vanpeene, Sylvie van der Werf	Human	Original	M	86	Oro-pharyngeal swab	EHPAD			Illumina NextSeq 500	CLC Genomics Workbench 20
EPI_ISL_415653	G	hCoV-19/France/HF2151/2020	2020-03-08	Europe	France	Hauts de France	Compiègne		National Reference Center for Viruses of Respiratory Infections, Institut Pasteur, Paris	Mélnie Albert, Marion Barbet, Sylvie Behillil, Méline Bizard, Angela Brisebarre, Flora Donati Vincent Enouf, Maud Vanpeene, Sylvie van der Werf, Raulin Olivia	Human	Original	F	53	Oro-pharyngeal swab	Hospitalized			Illumina NextSeq 500	CLC Genomics Workbench 20		Stretches of NNNs (4.26% of overall sequence).
EPI_ISL_415654	G	hCoV-19/France/HF2174/2020	2020-03-09	Europe	France	Hauts de France	Compiègne		National Reference Center for Viruses of Respiratory Infections, Institut Pasteur, Paris	Mélnie Albert, Marion Barbet, Sylvie Behillil, Méline Bizard, Angela Brisebarre, Flora Donati Vincent Enouf, Maud Vanpeene, Sylvie van der Werf, Raulin Olivia	Human	Original	F	37	Oro-pharyngeal swab	Hospitalized			Illumina NextSeq 500	CLC Genomics Workbench 20
EPI_ISL_415655	G	hCoV-19/Wales/PHW27/2020	2020-03-12	Europe	United Kingdom	Wales			Public Health Wales Microbiology Cardiff	Catherine Moore, Joanne Watkins, Sally Corden, Tom Connor	Human	Original	M	49					Nanopore MinION
EPI_ISL_415656	G	hCoV-19/Wales/PHW33/2020	2020-03-12	Europe	United Kingdom	Wales			Public Health Wales Microbiology Cardiff	Catherine Moore, Joanne Watkins, Sally Corden, Tom Connor	Human	Original	M	50
EPI_ISL_415657	D	hCoV-19/Wales/PHW37/2020	2020-03-12	Europe	United Kingdom	Wales			Public Health Wales Microbiology Cardiff	Catherine Moore, Joanne watkins, Sally Corden, Tom Connor	Human	Original	F	77
EPI_ISL_415658	D	hCoV-19/Chile/Santiago_op2d1/2020	2020-03-06	South America	Chile	Santiago			MSHS Pathogen Surveillance Program	Rafael A. Medina, Pablo Vial, Tamara Garcia, Eileen Serrano, Ana Silvia Gonzalez-Reiche, Zenab Khan, Mitchell Sullivan, Ajay Obla, Matthew Hernandez, Hala Alshammary, Juan Soto, Shwetha Sridhar Hara, Ying-Chih Wang, Melissa Smith, Robert Sebra, Viviana Simon, Harm van Bakel	Human	Original	M	58	Nasopharyngeal swab		Family unit (op1-4) with history of travel to Europe		Illumina Miseq
EPI_ISL_415659	D	hCoV-19/Wales/PHW28/2020	2020-03-12	Europe	United Kingdom	Wales			Public Health Wales Microbiology Cardiff	Catherine Moore, Joanne Watkins, Sally Corden, Tom Connor	Human	Original	M	73
EPI_ISL_415660	D	hCoV-19/Chile/Santiago_op3d1/2020	2020-03-07	South America	Chile	Santiago			MSHS Pathogen Surveillance Program	Rafael A. Medina, Pablo Vial, Tamara Garcia, Eileen Serrano, Ana Silvia Gonzalez-Reiche, Zenab Khan, Mitchell Sullivan, Ajay Obla, Matthew Hernandez, Hala Alshammary, Juan Soto, Shwetha Sridhar Hara, Ying-Chih Wang, Melissa Smith, Robert Sebra, Viviana Simon, Harm van Bakel	Human	Original	M	14	Nasopharyngeal swab		Family unit (op1-4) with history of travel to Europe		Illumina Miseq
EPI_ISL_415661	D	hCoV-19/Chile/Santiago_op4d1/2020	2020-03-08	South America	Chile	Santiago			MSHS Pathogen Surveillance Program	Rafael A. Medina, Pablo Vial, Tamara Garcia, Eileen Serrano, Ana Silvia Gonzalez-Reiche, Zenab Khan, Mitchell Sullivan, Ajay Obla, Matthew Hernandez, Hala Alshammary, Juan Soto, Shwetha Sridhar Hara, Ying-Chih Wang, Melissa Smith, Robert Sebra, Viviana Simon, Harm van Bakel	Human	Original	M	17	Nasopharyngeal swab		Family unit (op1-4) with history of travel to Europe		Illumina Miseq
EPI_ISL_415698	G	hCoV-19/Switzerland/GR2988/2020	2020-02-27	Europe	Switzerland				Hôpitaux universitaires de Genève Laboratoire de Virologie	Laubscher F.	Human	Original	N/A	55
EPI_ISL_415699	G	hCoV-19/Switzerland/GR3043/2020	2020-02-27	Europe	Switzerland				Hôpitaux universitaires de Genève Laboratoire de Virologie	Laubscher F.	Human	Original	N/A	36
EPI_ISL_415700	G	hCoV-19/Switzerland/GE1402/2020	2020-02-28	Europe	Switzerland				Hôpitaux universitaires de Genève Laboratoire de Virologie	Laubscher F.	Human	Original	N/A	29
EPI_ISL_415701	G	hCoV-19/Switzerland/BS0914/2020	2020-03-02	Europe	Switzerland				Hôpitaux universitaires de Genève Laboratoire de Virologie	Laubscher F.	Human	Original	N/A	22
EPI_ISL_415702	G	hCoV-19/Switzerland/SZ1417/2020	2020-03-02	Europe	Switzerland				Hôpitaux universitaires de Genève Laboratoire de Virologie	Laubscher F.	Human	Original	N/A	53
EPI_ISL_415703	G	hCoV-19/Switzerland/TI2045/2020	2020-03-01	Europe	Switzerland				Hôpitaux universitaires de Genève Laboratoire de Virologie	Laubscher F.	Human	Original	N/A	81
EPI_ISL_415704	G	hCoV-19/Switzerland/BE2536/2020	2020-03-04	Europe	Switzerland				Hôpitaux universitaires de Genève Laboratoire de Virologie	Laubscher F.	Human	Original	N/A	82
EPI_ISL_415705	G	hCoV-19/Switzerland/GE4135/2020	2020-03-06	Europe	Switzerland				Hôpitaux universitaires de Genève Laboratoire de Virologie	Laubscher F.	Human	Original	N/A	39
EPI_ISL_415706	G	hCoV-19/Switzerland/GE06207/2020	2020-03-06	Europe	Switzerland				Hôpitaux universitaires de Genève Laboratoire de Virologie	Laubscher F.	Human	Original	N/A	32
EPI_ISL_415707	G	hCoV-19/Switzerland/GE6679/2020	2020-03-08	Europe	Switzerland				Hôpitaux universitaires de Genève Laboratoire de Virologie	Laubscher F.	Human	Original	N/A	85
EPI_ISL_415708	G	hCoV-19/Switzerland/GE4984/2020	2020-03-07	Europe	Switzerland				Hôpitaux universitaires de Genève Laboratoire de Virologie	Laubscher F.	Human	Original	N/A	39
EPI_ISL_415709	D	hCoV-19/Hangzhou/ZJU-01/2020	2020-01-25	Asia	China	Hangzhou			State Key Laboratory for Diagnosis and Treatment of Infectious Diseases, National Clinical Research Center for Infectious Diseases, First Affiliated Hospital, Zhejiang University School of Medicine, Hangzhou, China. 310003	Hangping Yao, Nanping Wu, Chao Jiang, Xiangyun Lu, Linfang Cheng, Fumin Liu, Zhigang Wu, Haibo Wu, Changzhong Jin, Min Zheng, Lanjuan Li	Human	Vero	M	36	Sputum	Live			Novoseq 6000	SPAdes/MEGAHIT v1.2.9	1,000,000x
EPI_ISL_415710	G	hCoV-19/Russia/StPetersburg-3524/2020	2020-03-15	Europe	Russia	Saint Petersburg			WHO National Influenza Centre Russian Federation	Andrey Komissarov, Artem Fadeev, Anna Ivanova, Daria Danilenko	Human	Original	F	30	Nasopharyngeal swab	Hospitalized			Nanopore MinION	UGENE v.33	100x
EPI_ISL_415711	D	hCoV-19/Hangzhou/ZJU-05/2020	2020-01-22	Asia	China	Hangzhou			State Key Laboratory for Diagnosis and Treatment of Infectious Diseases, National Clinical Research Center for Infectious Diseases, First Affiliated Hospital, Zhejiang University School of Medicine, Hangzhou, China. 310003	Hangping Yao, Nanping Wu, Chao Jiang, Xiangyun Lu, Linfang Cheng, Fumin Liu, Zhigang Wu, Haibo Wu, Changzhong Jin, Min Zheng, Lanjuan Li	Human	Vero	F	25	Sputum	Live			Novoseq 6000	SPAdes/MEGAHIT v1.2.9	1,000,000x
EPI_ISL_415741	D	hCoV-19/Taiwan/CGMH-CGU-03/2020	2020-02-26	Asia	Taiwan	Taoyuan			Department of Laboratory Medicine, Lin-Kou Chang Gung Memorial Hospital, Taoyuan, Taiwan	Kuo-Chien Tsao, Yu-Nong Gong, Shu-Li Yang, Yi-Chun Liu, Chung-Guei Huang, Po-Wei Huang, Mei-Jen Hsiao, Cheng-Ta Yang, Cheng-Hsun Chiu, Chi-Hsien Huang, Kuang-Tso Le, Shu-Min Lin, Peng-Nien Huang, Kuo-Ming Lee, Guang-Wu Chen, Shin-Ru Shih	Human	LLC-MK2	F	N/A	Nasopharyngeal swab				Illumina Miseq, assembled sequences	SPAdes Version 3.13.1
EPI_ISL_415742	D	hCoV-19/Taiwan/CGMH-CGU-04/2020	2020-02-27	Asia	Taiwan	Taoyuan			Department of Laboratory Medicine, Lin-Kou Chang Gung Memorial Hospital, Taoyuan, Taiwan	Kuo-Chien Tsao, Yu-Nong Gong, Shu-Li Yang, Yi-Chun Liu, Chung-Guei Huang, Po-Wei Huang, Mei-Jen Hsiao, Cheng-Ta Yang, Cheng-Hsun Chiu, Chi-Hsien Huang, Kuang-Tso Le, Shu-Min Lin, Peng-Nien Huang, Kuo-Ming Lee, Guang-Wu Chen, Shin-Ru Shih	Human	Vero E6	F	N/A	Nasopharyngeal swab				Illumina Miseq, assembled sequences	SPAdes Version 3.13.1
EPI_ISL_415743	D	hCoV-19/Taiwan/CGMH-CGU-05/2020	2020-02-27	Asia	Taiwan	Taoyuan			Department of Laboratory Medicine, Lin-Kou Chang Gung Memorial Hospital, Taoyuan, Taiwan	Kuo-Chien Tsao, Yu-Nong Gong, Shu-Li Yang, Yi-Chun Liu, Chung-Guei Huang, Po-Wei Huang, Mei-Jen Hsiao, Cheng-Ta Yang, Cheng-Hsun Chiu, Chi-Hsien Huang, Kuang-Tso Le, Shu-Min Lin, Peng-Nien Huang, Kuo-Ming Lee, Guang-Wu Chen, Shin-Ru Shih	Human	LLC-MK2	F	N/A	Nasopharyngeal swab				Illumina Miseq, assembled sequences	SPAdes Version 3.13.1
EPI_ISL_415787	G	hCoV-19/Peru/010/2020	2020-03-10	South America	Peru	Lima			Laboratorio de Referencia Nacional de Biotecnologia y Biologia Molecular.Instituto Nacional de Salud.Peru	Carlos Padilla Rojas, Priscila Lope Pari, Karolyn Vega Chozo, Johanna Balbuena Torres, Omar Caceres Rey, Hemri Bailon Calderon, Maribel Huaringa Nuñez, Nancy Rojas Serrano	Human	Original	F	61	Oro-pharyngeal swab				Illumina Miseq	SPAdes	84,9x
EPI_ISL_415916	G	hCoV-19/Wales/PHW25/2020	2020-03-11	Europe	United Kingdom	Wales			Public Health Wales Microbiology Cardiff	Catherine Moore, Joanne Watkins, Sally Corden, Tom Connor	Human	Original	M	28								Stretches of NNNs (2.88% of overall sequence).
EPI_ISL_415918	D	hCoV-19/Wales/PHW26/2020	2020-03-11	Europe	United Kingdom	Wales			Public Health Wales Microbiology Cardiff	Catherine Moore, Joanne Watkins, Sally Corden, Tom Connor	Human	Original	M	70								Stretches of NNNs (2.48% of overall sequence).
EPI_ISL_415919	D	hCoV-19/Wales/PHW29/2020	2020-03-11	Europe	United Kingdom	Wales			Public Health Wales Microbiology Cardiff	Catherine Moore, Joanne Watkins, Sally Corden, Tom Connor	Human	Original	F	47								Stretches of NNNs (4.83% of overall sequence).
EPI_ISL_415920	D	hCoV-19/Wales/PHW32/2020	2020-03-12	Europe	United Kingdom	Wales			Public Health Wales Microbiology Cardiff	Catherine Moore, Joanne Watkins, Sally Corden, Tom Connor	Human	Original	F	69
EPI_ISL_415977	G	hCoV-19/Wales/PHW07/2020	2020-03-08	Europe	United Kingdom	Wales			Public Health Wales Microbiology Cardiff	Catherine Moore, Joanne Watkins, Sally Corden, Tom Connor	Human	Original	M	26								Stretches of NNNs (1.87% of overall sequence)
EPI_ISL_415978	G	hCoV-19/Wales/PHW09/2020	2020-03-08	Europe	United Kingdom	Wales			Public Health Wales Microbiology Cardiff	Catherine Moore, Joanne Watkins, Sally Corden, Tom Connor	Human	Original	M	29								Stretches of NNNs (4.91% of overall sequence). NSP11 is missing.
EPI_ISL_415991	G	hCoV-19/Wales/PHW18/2020	2020-03-09	Europe	United Kingdom	Wales			Public Health Wales Microbiology Cardiff	Catherine Moore, Joanne Watkins, Sally Corden, Tom Connor	Human	Original	F	36								Stretches of NNNs (2.87% of overall sequence).
EPI_ISL_416024	D	hCoV-19/Wales/PHW35/2020	2020-03-11	Europe	United Kingdom	Wales			Public Health Wales Microbiology Cardiff	Catherine Moore, Joanne Watkins, Sally Corden, Tom Connor	Human	Original	M	78
EPI_ISL_416026	G	hCoV-19/Wales/PHW21/2020	2020-03-11	Europe	United Kingdom	Wales			Public Health Wales Microbiology Cardiff	Catherine Moore, Joanne Watkins, Sally Corden, Tom Connor	Human	Original	F	73
EPI_ISL_416028	G	hCoV-19/Brazil/SPBR-07/2020	2020-03-03	South America	Brazil	Sao Paulo	Sao Paulo		Instituto Adolfo Lutz, Interdiciplinary Procedures Center, Strategic Laboratory	Claudio Tavares Sacchi, Claudia Regina Gonçalves, Carlos Henrique Camargo, Fabiana Cristina Pereira dos Santos, Daniela Bernardes Borges da Silva, Simone Guadagnucci Morillo, Adriano Abbud, Adriana Bugno, Maria do Carmo Sampaio Tavares Timenetsky, Terezinha Maria de Paiva	Human	Original	F	22	Nasopharyngeal swab	Released	Travel Venice and Rome		Ion Torrent S5	SPAdes	15,814x
EPI_ISL_416029	G	hCoV-19/Brazil/SPBR-08/2020	2020-03-04	South America	Brazil	Sao Paulo	Sao Paulo		Instituto Adolfo Lutz, Interdiciplinary Procedures Center, Strategic Laboratory	Claudio Tavares Sacchi, Claudia Regina Gonçalves, Carlos Henrique Camargo, Fabiana Cristina Pereira dos Santos, Daniela Bernardes Borges da Silva, Simone Guadagnucci Morillo, Adriano Abbud, Adriana Bugno, Maria do Carmo Sampaio Tavares Timenetsky, Terezinha Maria de Paiva	Human	Original	F	13	Nasopharyngeal swab	Released	Contact		Ion Torrent S5	SPAdes	14,186x
EPI_ISL_416031	G	hCoV-19/Brazil/SPBR-09/2020	2020-03-04	South America	Brazil	Sao Paulo	Sao Paulo		Instituto Adolfo Lutz, Interdiciplinary Procedures Center, Strategic Laboratory	Claudio Tavares Sacchi, Claudia Regina Gonçalves, Carlos Henrique Camargo, Fabiana Cristina Pereira dos Santos, Daniela Bernardes Borges da Silva, Simone Guadagnucci Morillo, Adriano Abbud, Adriana Bugno, Maria do Carmo Sampaio Tavares Timenetsky, Terezinha Maria de Paiva	Human	Original	M	37	Nasopharyngeal swab	Released	Contact		Ion Torrent S5	SPAdes	14,780x
EPI_ISL_416032	D	hCoV-19/Brazil/SPBR-10/2020	2020-03-04	South America	Brazil	Distrito Federal	Brasilia		Instituto Adolfo Lutz, Interdiciplinary Procedures Center, Strategic Laboratory	Claudio Tavares Sacchi, Claudia Regina Gonçalves, Carlos Henrique Camargo, Fabiana Cristina Pereira dos Santos, Daniela Bernardes Borges da Silva, Simone Guadagnucci Morillo, Adriano Abbud, Adriana Bugno, Maria do Carmo Sampaio Tavares Timenetsky, Terezinha Maria de Paiva	Human	Original	F	52	Nasopharyngeal swab	Hospitalized	Travel		Ion Torrent S5	SPAdes	13,333x
EPI_ISL_416033	D	hCoV-19/Brazil/SPBR-11/2020	2020-03-03	South America	Brazil	Sao Paulo	Sao Paulo		Instituto Adolfo Lutz, Interdiciplinary Procedures Center, Strategic Laboratory	Claudio Tavares Sacchi, Claudia Regina Gonçalves, Carlos Henrique Camargo, Erica Valessa Ramos Gomes, Fabiana Cristina Pereira dos Santos, Daniela Bernardes Borges da Silva, Simone Guadagnucci Morillo, Adriano Abbud, Adriana Bugno, Maria do Carmo Sampaio Tavares Timenetsky, Terezinha Maria de Paiva	Human	Original	M	17	Nasopharyngeal swab	Released	Travel to UK		Ion Torrent S5	SPAdes	10,164x
EPI_ISL_416034	G	hCoV-19/Brazil/SPBR-12/2020	2020-03-04	South America	Brazil	Sao Paulo	Sao Paulo		Instituto Adolfo Lutz, Interdiciplinary Procedures Center, Strategic Laboratory	Claudio Tavares Sacchi, Claudia Regina Gonçalves, Carlos Henrique Camargo, Erica Valessa Ramos Gomes, Fabiana Cristina Pereira dos Santos, Daniela Bernardes Borges da Silva, Simone Guadagnucci Morillo, Adriano Abbud, Adriana Bugno, Maria do Carmo Sampaio Tavares Timenetsky, Terezinha Maria de Paiva	Human	Original	M	35	Nasopharyngeal swab	Released	Travel to USA		Ion Torrent S5	SPAdes	13,497x
EPI_ISL_416035	G	hCoV-19/Brazil/SPBR-13/2020	2020-03-05	South America	Brazil	Sao Paulo	Sao Paulo		Instituto Adolfo Lutz, Interdiciplinary Procedures Center, Strategic Laboratory	Claudio Tavares Sacchi, Claudia Regina Gonçalves, Carlos Henrique Camargo, Erica Valessa Ramos Gomes, Fabiana Cristina Pereira dos Santos, Daniela Bernardes Borges da Silva, Simone Guadagnucci Morillo, Adriano Abbud, Adriana Bugno, Maria do Carmo Sampaio Tavares Timenetsky, Terezinha Maria de Paiva	Human	Original	M	34	Nasopharyngeal swab	Released	Contact		Ion Torrent S5	SPAdes	13,230x
EPI_ISL_416036	G	hCoV-19/Brazil/SPBR-14/2020	2020-03-05	South America	Brazil	Sao Paulo	Sao Paulo		Instituto Adolfo Lutz, Interdiciplinary Procedures Center, Strategic Laboratory	Claudio Tavares Sacchi, Claudia Regina Gonçalves, Carlos Henrique Camargo, Erica Valessa Ramos Gomes, Fabiana Cristina Pereira dos Santos, Daniela Bernardes Borges da Silva, Simone Guadagnucci Morillo, Adriano Abbud, Adriana Bugno, Maria do Carmo Sampaio Tavares Timenetsky, Terezinha Maria de Paiva	Human	Original	M	22	Nasopharyngeal swab	Released	Travel to Italy		Ion Torrent S5	SPAdes	13,667x	Gap of 1 nucleotide(s) found at refpos 22928 (FRAMESHIFT). Gap of 1 nucleotides when compared to the reference sequence.
EPI_ISL_416042	D	hCoV-19/Hangzhou/ZJU-02/2020	2020-01-26	Asia	China	Hangzhou			State Key Laboratory for Diagnosis and Treatment of Infectious Diseases, National Clinical Research Center for Infectious Diseases, First Affiliated Hospital, Zhejiang University School of Medicine, Hangzhou, China. 310003	Hangping Yao, Nanping Wu, Chao Jiang, Xiangyun Lu, Linfang Cheng, Fumin Liu, Zhigang Wu, Haibo Wu, Changzhong Jin, Min Zheng, Lanjuan Li	Human	Vero	M	31	Sputum	Live			Novaseq 6000	SPAdes/MEGAHIT v1.2.9	1,000,000x
EPI_ISL_416044	D	hCoV-19/Hangzhou/ZJU-03/2020	2020-01-25	Asia	China	Hangzhou			State Key Laboratory for Diagnosis and Treatment of Infectious Diseases, National Clinical Research Center for Infectious Diseases, First Affiliated Hospital, Zhejiang University School of Medicine, Hangzhou, China 310003	Hangping Yao, Nanping Wu, Chao Jiang, Xiangyun Lu, Linfang Cheng, Fumin Liu, Zhigang Wu, Haibo Wu, Changzhong Jin, Min Zheng, Lanjuan Li	Human	Vero	M	32	Sputum	Live			Novaseq 6000	SPAdes/MEGAHIT v1.2.9	1,000,000x
EPI_ISL_416046	D	hCoV-19/Hangzhou/ZJU-04/2020	2020-01-24	Asia	China	Hangzhou			State Key Laboratory for Diagnosis and Treatment of Infectious Diseases, National Clinical Research Center for Infectious Diseases, First Affiliated Hospital, Zhejiang University School of Medicine, Hangzhou, China 310003	Hangping Yao, Nanping Wu, Chao Jiang, Xiangyun Lu, Linfang Cheng, Fumin Liu, Zhigang Wu, Haibo Wu, Changzhong Jin, Min Zheng, Lanjuan Li	Human	Vero	M	34	Sputum	Live			Novaseq 6000	SPAdes/MEGAHIT v1.2.9	1,000,000x
EPI_ISL_416047	D	hCoV-19/Hangzhou/ZJU-06/2020	2020-02-02	Asia	China	Hangzhou			State Key Laboratory for Diagnosis and Treatment of Infectious Diseases, National Clinical Research Center for Infectious Diseases, First Affiliated Hospital, Zhejiang University School of Medicine, Hangzhou, China 310003	Hangping Yao, Nanping Wu, Chao Jiang, Xiangyun Lu, Linfang Cheng, Fumin Liu, Zhigang Wu, Haibo Wu, Changzhong Jin, Min Zheng, Lanjuan Li	Human	Vero	M	71	Sputum	Live			Novaseq 6000	SPAdes/MEGAHIT v1.2.9	1,000,000x
EPI_ISL_416140	G	hCoV-19/Denmark/SSI-05/2020	2020-03-02	Europe	Denmark	Copenhagen			Statens Serum Institute	Morten Rasmussen, Maiken Worsoe Rosenstierne , Anders Fomsgaard	Human	Original	M	42	Oro-pharyngeal swab			Italy	Illumina Miseq	Geneious 2020	3500x
EPI_ISL_416141	G	hCoV-19/Denmark/SSI-09/2020	2020-03-03	Europe	Denmark	Copenhagen			Statens Serum Institute	Morten Rasmussen, Maiken Worsoe Rosenstierne , Anders Fomsgaard	Human	Original	F	21	Oro-pharyngeal swab			Italy	Illumina Miseq	Geneious 2020	2600x
EPI_ISL_416142	G	hCoV-19/Denmark/SSI-01/2020	2020-02-26	Europe	Denmark	Copenhagen			Statens Serum Institute	Morten Rasmussen, Maiken Worsoe Rosenstierne , Anders Fomsgaard	Human	Original	M	45	Oro-pharyngeal swab	Released		Italy	Nanopore MinION	Geneious 2020	5600x
EPI_ISL_416143	G	hCoV-19/Denmark/SSI-02/2020	2020-02-28	Europe	Denmark	Copenhagen			ViFU	Morten Rasmussen, Maiken Worsoe Rosenstierne , Anders Fomsgaard	Human	Original	M	54	Oro-pharyngeal swab	Released		Italy	Nanopore MinIOn	Geneious 2020	4000x
EPI_ISL_416144	G	hCoV-19/Denmark/SSI-03/2020	2020-03-01	Europe	Denmark	Copenhagen			ViFU	Morten Rasmussen, Maiken Worsoe Rosenstierne , Anders Fomsgaard	Human	Original	M	14		Released		Italy	Nanopore MinION	Geneious 2020	1800x
EPI_ISL_416153	G	hCoV-19/Denmark/SSI-04/2020	2020-03-02	Europe	Denmark	Copenhagen			ViFU	Morten Rasmussen, Maiken Worsoe Rosenstierne , Anders Fomsgaard	Human	Original	M	49	Oro-pharyngeal swab			Germany	Nanopore MinION	Geneious 2020	3300x
EPI_ISL_416314	D	hCoV-19/Hong Kong/CUHK1/2020	2020-02-07	Asia	China	Hong Kong			Department of Microbiology, Faculty of Medicine, Chinese University of Hong Kong, Hong Kong SAR, China	Zigui Chen, Paul KS Chan	Human	Original	F	65	Upper Resp NPS				Illumina	HISAT2	30x
EPI_ISL_416315	D	hCoV-19/Hong Kong/CUHK2/2020	2020-02-19	Asia	China	Hong Kong			Department of Microbiology, Faculty of Medicine, Chinese University of Hong Kong, Hong Kong SAR, China	Zigui Chen, Paul KS Chan	Human	Original	M	58	Upper Resp NPS				Illumina	HISAT2	100x	Stretches of NNNs (3.59% of overall sequence). NS7b is missing
EPI_ISL_416316	D	hCoV-19/Shanghai/SH0002/2020	2020-01-25	Asia	China	Hong Kong			National Research Center for Translational Medicine (Shanghai), Ruijin Hospital affiliated to Shanghai Jiao Tong University School of Medicine & Shanghai Public Health Clinical Center	Shengyue Wang, Xiaonan Zhang, Gang Lu, Yun Tan, Yun Ling, Hongzhou Lu, Saijuan Chen	Human	Original	M	39	Oro-pharyngeal swab				Illumina Miseq	MEGAHIT v1.2.9
EPI_ISL_416317	D	hCoV-19/Shanghai/SH0003/2020	2020-01-25	Asia	China	Hong Kong			National Research Center for Translational Medicine (Shanghai), Ruijin Hospital affiliated to Shanghai Jiao Tong University School of Medicine & Shanghai Public Health Clinical Center	Shengyue Wang, Xiaonan Zhang, Gang Lu, Yun Tan, Yun Ling, Hongzhou Lu, Saijuan Chen	Human	Original	F	54	Oro-pharyngeal swab				Illumina Miseq	MEGAHIT v1.2.9
EPI_ISL_416318	D	hCoV-19/Shanghai/SH0004/2020	2020-01-28	Asia	China	Hong Kong			National Research Center for Translational Medicine (Shanghai), Ruijin Hospital affiliated to Shanghai Jiao Tong University School of Medicine & Shanghai Public Health Clinical Center	Shengyue Wang, Xiaonan Zhang, Gang Lu, Yun Tan, Yun Ling, Hongzhou Lu, Saijuan Chen	Human	Original	F	42	Oro-pharyngeal swab				Illumina Miseq	MEGAHIT v1.2.9
EPI_ISL_416319	D	hCoV-19/Shanghai/SH0005/2020	2020-01-28	Asia	China	Hong Kong			National Research Center for Translational Medicine (Shanghai), Ruijin Hospital affiliated to Shanghai Jiao Tong University School of Medicine & Shanghai Public Health Clinical Center	Shengyue Wang, Xiaonan Zhang, Gang Lu, Yun Tan, Yun Ling, Hongzhou Lu, Saijuan Chen	Human	Original	F	62	Sputum				Illumina Miseq	MEGAHIT v1.2.9
EPI_ISL_416320	D	hCoV-19/Shanghai/SH0007/2020	2020-01-28	Asia	China	Hong Kong			National Research Center for Translational Medicine (Shanghai), Ruijin Hospital affiliated to Shanghai Jiao Tong University School of Medicine & Shanghai Public Health Clinical Center	Shengyue Wang, Xiaonan Zhang, Gang Lu, Yun Tan, Yun Ling, Hongzhou Lu, Saijuan Chen	Human	Original	M	65	Sputum				Illumina Miseq	MEGAHIT v1.2.9
EPI_ISL_416321	D	hCoV-19/Shanghai/SH0008/2020	2020-01-28	Asia	China	Hong Kong			National Research Center for Translational Medicine (Shanghai), Ruijin Hospital affiliated to Shanghai Jiao Tong University School of Medicine & Shanghai Public Health Clinical Center	Shengyue Wang, Xiaonan Zhang, Gang Lu, Yun Tan, Yun Ling, Hongzhou Lu, Saijuan Chen	Human	Original	M	37	Sputum				Illumina Miseq	MEGAHIT v1.2.9
EPI_ISL_416322	D	hCoV-19/Shanghai/SH0009/2020	2020-01-29	Asia	China	Hong Kong			National Research Center for Translational Medicine (Shanghai), Ruijin Hospital affiliated to Shanghai Jiao Tong University School of Medicine & Shanghai Public Health Clinical Center	Shengyue Wang, Xiaonan Zhang, Gang Lu, Yun Tan, Yun Ling, Hongzhou Lu, Saijuan Chen	Human	Original	M	81	Oro-pharyngeal swab				Illumina Miseq	MEGAHIT v1.2.9
EPI_ISL_416323	D	hCoV-19/Shanghai/SH0010/2020	2020-01-29	Asia	China	Hong Kong			National Research Center for Translational Medicine (Shanghai), Ruijin Hospital affiliated to Shanghai Jiao Tong University School of Medicine & Shanghai Public Health Clinical Center	Shengyue Wang, Xiaonan Zhang, Gang Lu, Yun Tan, Yun Ling, Hongzhou Lu, Saijuan Chen	Human	Original	M	24	Sputum				Illumina Miseq	MEGAHIT v1.2.9
EPI_ISL_416324	D	hCoV-19/Shanghai/SH0011/2020	2020-01-29	Asia	China	Hong Kong			National Research Center for Translational Medicine (Shanghai), Ruijin Hospital affiliated to Shanghai Jiao Tong University School of Medicine & Shanghai Public Health Clinical Center	Shengyue Wang, Xiaonan Zhang, Gang Lu, Yun Tan, Yun Ling, Hongzhou Lu, Saijuan Chen	Human	Original	M	56	Sputum				Illumina Miseq	MEGAHIT v1.2.9
EPI_ISL_416325	D	hCoV-19/Shanghai/SH0012/2020	2020-02-02	Asia	China	Hong Kong			National Research Center for Translational Medicine (Shanghai), Ruijin Hospital affiliated to Shanghai Jiao Tong University School of Medicine & Shanghai Public Health Clinical Center	Shengyue Wang, Xiaonan Zhang, Gang Lu, Yun Tan, Yun Ling, Hongzhou Lu, Saijuan Chen	Human	Original	M	76	Oro-pharyngeal swab				Illumina Miseq	MEGAHIT v1.2.9
EPI_ISL_416326	D	hCoV-19/Shanghai/SH0013/2020	2020-01-30	Asia	China	Hong Kong			National Research Center for Translational Medicine (Shanghai), Ruijin Hospital affiliated to Shanghai Jiao Tong University School of Medicine & Shanghai Public Health Clinical Center	Shengyue Wang, Xiaonan Zhang, Gang Lu, Yun Tan, Yun Ling, Hongzhou Lu, Saijuan Chen	Human	Original	M	55	Oro-pharyngeal swab				Illumina Miseq	MEGAHIT v1.2.9
EPI_ISL_416327	G	hCoV-19/Shanghai/SH0014/2020	2020-01-28	Asia	China	Hong Kong			National Research Center for Translational Medicine (Shanghai), Ruijin Hospital affiliated to Shanghai Jiao Tong University School of Medicine & Shanghai Public Health Clinical Center	Shengyue Wang, Xiaonan Zhang, Gang Lu, Yun Tan, Yun Ling, Hongzhou Lu, Saijuan Chen	Human	Original	F	47	Oro-pharyngeal swab				Illumina Miseq	MEGAHIT v1.2.9		Stretches of NNNs (1.32% of overall sequence).
EPI_ISL_416328	D	hCoV-19/Shanghai/SH0017/2020	2020-02-01	Asia	China	Hong Kong			National Research Center for Translational Medicine (Shanghai), Ruijin Hospital affiliated to Shanghai Jiao Tong University School of Medicine & Shanghai Public Health Clinical Center	Shengyue Wang, Xiaonan Zhang, Gang Lu, Yun Tan, Yun Ling, Hongzhou Lu, Saijuan Chen	Human	Original	M	79	Sputum				Illumina Miseq	MEGAHIT v1.2.9		Stretches of NNNs (2.19% of overall sequence).
EPI_ISL_416329	D	hCoV-19/Shanghai/SH0020/2020	2020-02-01	Asia	China	Hong Kong			National Research Center for Translational Medicine (Shanghai), Ruijin Hospital affiliated to Shanghai Jiao Tong University School of Medicine & Shanghai Public Health Clinical Center	Shengyue Wang, Xiaonan Zhang, Gang Lu, Yun Tan, Yun Ling, Hongzhou Lu, Saijuan Chen	Human	Original	F	42	Oro-pharyngeal swab				Illumina Miseq	MEGAHIT v1.2.9
EPI_ISL_416330	D	hCoV-19/Shanghai/SH0021/2020	2020-02-02	Asia	China	Hong Kong			National Research Center for Translational Medicine (Shanghai), Ruijin Hospital affiliated to Shanghai Jiao Tong University School of Medicine & Shanghai Public Health Clinical Center	Shengyue Wang, Xiaonan Zhang, Gang Lu, Yun Tan, Yun Ling, Hongzhou Lu, Saijuan Chen	Human	Original	M	40	Oro-pharyngeal swab				Illumina Miseq	MEGAHIT v1.2.9
EPI_ISL_416331	D	hCoV-19/Shanghai/SH0022/2020	2020-01-30	Asia	China	Hong Kong			National Research Center for Translational Medicine (Shanghai), Ruijin Hospital affiliated to Shanghai Jiao Tong University School of Medicine & Shanghai Public Health Clinical Center	Shengyue Wang, Xiaonan Zhang, Gang Lu, Yun Tan, Yun Ling, Hongzhou Lu, Saijuan Chen	Human	Original	F	51	Oro-pharyngeal swab				Illumina Miseq	MEGAHIT v1.2.9
EPI_ISL_416332	D	hCoV-19/Shanghai/SH0023/2020	2020-01-30	Asia	China	Hong Kong			National Research Center for Translational Medicine (Shanghai), Ruijin Hospital affiliated to Shanghai Jiao Tong University School of Medicine & Shanghai Public Health Clinical Center	Shengyue Wang, Xiaonan Zhang, Gang Lu, Yun Tan, Yun Ling, Hongzhou Lu, Saijuan Chen	Human	Original	M	42	Sputum				Illumina Miseq	MEGAHIT v1.2.9
EPI_ISL_416333	D	hCoV-19/Shanghai/SH0024/2020	2020-01-30	Asia	China	Hong Kong			National Research Center for Translational Medicine (Shanghai), Ruijin Hospital affiliated to Shanghai Jiao Tong University School of Medicine & Shanghai Public Health Clinical Center	Shengyue Wang, Xiaonan Zhang, Gang Lu, Yun Tan, Yun Ling, Hongzhou Lu, Saijuan Chen	Human	Original	F	72	Sputum				Illumina Miseq	MEGAHIT v1.2.9
EPI_ISL_416334	G	hCoV-19/Shanghai/SH0025/2020	2020-02-06	Asia	China	Shanghai			National Research Center for Translational Medicine (Shanghai), Ruijin Hospital affiliated to Shanghai Jiao Tong University School of Medicine & Shanghai Public Health Clinical Center	Shengyue Wang, Xiaonan Zhang, Gang Lu, Yun Tan, Yun Ling, Hongzhou Lu, Saijuan Chen	Human	Original	M	81	Sputum				Illumina Miseq	MEGAHIT v1.2.9
EPI_ISL_416335	D	hCoV-19/Shanghai/SH0026/2020	2020-02-02	Asia	China	Shanghai			National Research Center for Translational Medicine (Shanghai), Ruijin Hospital affiliated to Shanghai Jiao Tong University School of Medicine & Shanghai Public Health Clinical Center	Shengyue Wang, Xiaonan Zhang, Gang Lu, Yun Tan, Yun Ling, Hongzhou Lu, Saijuan Chen	Human	Original	M	26	Sputum				Illumina Miseq	MEGAHIT v1.2.9
EPI_ISL_416336	D	hCoV-19/Shanghai/SH0027/2020	2020-02-01	Asia	China	Shanghai			National Research Center for Translational Medicine (Shanghai), Ruijin Hospital affiliated to Shanghai Jiao Tong University School of Medicine & Shanghai Public Health Clinical Center	Shengyue Wang, Xiaonan Zhang, Gang Lu, Yun Tan, Yun Ling, Hongzhou Lu, Saijuan Chen	Human	Original	F	72	Sputum				Illumina Miseq	MEGAHIT v1.2.9
EPI_ISL_416337	D	hCoV-19/Shanghai/SH0028/2020	2020-02-04	Asia	China	Shanghai			National Research Center for Translational Medicine (Shanghai), Ruijin Hospital affiliated to Shanghai Jiao Tong University School of Medicine & Shanghai Public Health Clinical Center	Shengyue Wang, Xiaonan Zhang, Gang Lu, Yun Tan, Yun Ling, Hongzhou Lu, Saijuan Chen	Human	Original	M	49	Sputum				Illumina Miseq	MEGAHIT v1.2.9
EPI_ISL_416338	D	hCoV-19/Shanghai/SH0029/2020	2020-02-01	Asia	China	Shanghai			National Research Center for Translational Medicine (Shanghai), Ruijin Hospital affiliated to Shanghai Jiao Tong University School of Medicine & Shanghai Public Health Clinical Center	Shengyue Wang, Xiaonan Zhang, Gang Lu, Yun Tan, Yun Ling, Hongzhou Lu, Saijuan Chen	Human	Original	M	29	Sputum				Illumina Miseq	MEGAHIT v1.2.9
EPI_ISL_416339	D	hCoV-19/Shanghai/SH0030/2020	2020-02-03	Asia	China	Shanghai			National Research Center for Translational Medicine (Shanghai), Ruijin Hospital affiliated to Shanghai Jiao Tong University School of Medicine & Shanghai Public Health Clinical Center	Shengyue Wang, Xiaonan Zhang, Gang Lu, Yun Tan, Yun Ling, Hongzhou Lu, Saijuan Chen	Human	Original	M	24	Sputum				Illumina Miseq	MEGAHIT v1.2.9
EPI_ISL_416340	D	hCoV-19/Shanghai/SH0031/2020	2020-02-02	Asia	China	Shanghai			National Research Center for Translational Medicine (Shanghai), Ruijin Hospital affiliated to Shanghai Jiao Tong University School of Medicine & Shanghai Public Health Clinical Center	Shengyue Wang, Xiaonan Zhang, Gang Lu, Yun Tan, Yun Ling, Hongzhou Lu, Saijuan Chen	Human	Original	F	63	Sputum				Illumina Miseq	MEGAHIT v1.2.9
EPI_ISL_416341	D	hCoV-19/Shanghai/SH0032/2020	2020-02-01	Asia	China	Shanghai			National Research Center for Translational Medicine (Shanghai), Ruijin Hospital affiliated to Shanghai Jiao Tong University School of Medicine & Shanghai Public Health Clinical Center	Shengyue Wang, Xiaonan Zhang, Gang Lu, Yun Tan, Yun Ling, Hongzhou Lu, Saijuan Chen	Human	Original	F	54	Sputum				Illumina Miseq	MEGAHIT v1.2.9
EPI_ISL_416342	D	hCoV-19/Shanghai/SH0033/2020	2020-02-04	Asia	China	Shanghai			National Research Center for Translational Medicine (Shanghai), Ruijin Hospital affiliated to Shanghai Jiao Tong University School of Medicine & Shanghai Public Health Clinical Center	Shengyue Wang, Xiaonan Zhang, Gang Lu, Yun Tan, Yun Ling, Hongzhou Lu, Saijuan Chen	Human	Original	F	67	Sputum				Illumina Miseq	MEGAHIT v1.2.9
EPI_ISL_416343	D	hCoV-19/Shanghai/SH0034/2020	2020-02-04	Asia	China	Shanghai			National Research Center for Translational Medicine (Shanghai), Ruijin Hospital affiliated to Shanghai Jiao Tong University School of Medicine & Shanghai Public Health Clinical Center	Shengyue Wang, Xiaonan Zhang, Gang Lu, Yun Tan, Yun Ling, Hongzhou Lu, Saijuan Chen	Human	Original	M	32	Sputum				Illumina Miseq	MEGAHIT v1.2.9		Stretches of NNNs (1.84% of overall sequence).
EPI_ISL_416344	D	hCoV-19/Shanghai/SH0035/2020	2020-01-30	Asia	China	Shanghai			National Research Center for Translational Medicine (Shanghai), Ruijin Hospital affiliated to Shanghai Jiao Tong University School of Medicine & Shanghai Public Health Clinical Center	Shengyue Wang, Xiaonan Zhang, Gang Lu, Yun Tan, Yun Ling, Hongzhou Lu, Saijuan Chen	Human	Original	F	27	Sputum				Illumina Miseq	MEGAHIT v1.2.9		Stretches of NNNs (2.21% of overall sequence).
EPI_ISL_416345	D	hCoV-19/Shanghai/SH0036/2020	2020-02-04	Asia	China	Shanghai			National Research Center for Translational Medicine (Shanghai), Ruijin Hospital affiliated to Shanghai Jiao Tong University School of Medicine & Shanghai Public Health Clinical Center	Shengyue Wang, Xiaonan Zhang, Gang Lu, Yun Tan, Yun Ling, Hongzhou Lu, Saijuan Chen	Human	Original	F	52	Sputum				Illumina Miseq	MEGAHIT v1.2.9		Stretches of NNNs (1.29% of overall sequence).
EPI_ISL_416346	D	hCoV-19/Shanghai/SH0037/2020	2020-01-30	Asia	China	Shanghai			National Research Center for Translational Medicine (Shanghai), Ruijin Hospital affiliated to Shanghai Jiao Tong University School of Medicine & Shanghai Public Health Clinical Center	Shengyue Wang, Xiaonan Zhang, Gang Lu, Yun Tan, Yun Ling, Hongzhou Lu, Saijuan Chen	Human	Original	F	39	Sputum				Illumina Miseq	MEGAHIT v1.2.9		Stretches of NNNs (4.94% of overall sequence)
EPI_ISL_416347	D	hCoV-19/Shanghai/SH0038/2020	2020-02-06	Asia	China	Shanghai			National Research Center for Translational Medicine (Shanghai), Ruijin Hospital affiliated to Shanghai Jiao Tong University School of Medicine & Shanghai Public Health Clinical Center	Shengyue Wang, Xiaonan Zhang, Gang Lu, Yun Tan, Yun Ling, Hongzhou Lu, Saijuan Chen	Human	Original	F	74	Sputum				Illumina Miseq	MEGAHIT v1.2.9		Stretches of NNNs (1.33% of overall sequence).
EPI_ISL_416348	D	hCoV-19/Shanghai/SH0039/2020	2020-02-06	Asia	China	Shanghai			National Research Center for Translational Medicine (Shanghai), Ruijin Hospital affiliated to Shanghai Jiao Tong University School of Medicine & Shanghai Public Health Clinical Center	Shengyue Wang, Xiaonan Zhang, Gang Lu, Yun Tan, Yun Ling, Hongzhou Lu, Saijuan Chen	Human	Original	M	54	Sputum				Illumina Miseq	MEGAHIT v1.2.9
EPI_ISL_416349	D	hCoV-19/Shanghai/SH0040/2020	2020-01-30	Asia	China	Shanghai			National Research Center for Translational Medicine (Shanghai), Ruijin Hospital affiliated to Shanghai Jiao Tong University School of Medicine & Shanghai Public Health Clinical Center	Shengyue Wang, Xiaonan Zhang, Gang Lu, Yun Tan, Yun Ling, Hongzhou Lu, Saijuan Chen	Human	Original	M	41	Sputum				Illumina Miseq	MEGAHIT v1.2.9
EPI_ISL_416350	D	hCoV-19/Shanghai/SH0041/2020	2020-01-29	Asia	China	Shanghai			National Research Center for Translational Medicine (Shanghai), Ruijin Hospital affiliated to Shanghai Jiao Tong University School of Medicine & Shanghai Public Health Clinical Center	Shengyue Wang, Xiaonan Zhang, Gang Lu, Yun Tan, Yun Ling, Hongzhou Lu, Saijuan Chen	Human	Original	F	53	Sputum				Illumina Miseq	MEGAHIT v1.2.9
EPI_ISL_416351	D	hCoV-19/Shanghai/SH0042/2020	2020-02-06	Asia	China	Shanghai			National Research Center for Translational Medicine (Shanghai), Ruijin Hospital affiliated to Shanghai Jiao Tong University School of Medicine & Shanghai Public Health Clinical Center	Shengyue Wang, Xiaonan Zhang, Gang Lu, Yun Tan, Yun Ling, Hongzhou Lu, Saijuan Chen	Human	Original	F	44	Sputum				Illumina Miseq	MEGAHIT v1.2.9		Stretches of NNNs (1.28% of overall sequence).
EPI_ISL_416352	D	hCoV-19/Shanghai/SH0043/2020	2020-01-30	Asia	China	Shanghai			National Research Center for Translational Medicine (Shanghai), Ruijin Hospital affiliated to Shanghai Jiao Tong University School of Medicine & Shanghai Public Health Clinical Center	Shengyue Wang, Xiaonan Zhang, Gang Lu, Yun Tan, Yun Ling, Hongzhou Lu, Saijuan Chen	Human	Original	F	53	Sputum				Illumina Miseq	MEGAHIT v1.2.9
EPI_ISL_416353	D	hCoV-19/Shanghai/SH0044/2020	2020-02-04	Asia	China	Shanghai			National Research Center for Translational Medicine (Shanghai), Ruijin Hospital affiliated to Shanghai Jiao Tong University School of Medicine & Shanghai Public Health Clinical Center	Shengyue Wang, Xiaonan Zhang, Gang Lu, Yun Tan, Yun Ling, Hongzhou Lu, Saijuan Chen	Human	Original	F	37	Sputum				Illumina Miseq	MEGAHIT v1.2.9
EPI_ISL_416354	D	hCoV-19/Shanghai/SH0045/2020	2020-02-04	Asia	China	Shanghai			National Research Center for Translational Medicine (Shanghai), Ruijin Hospital affiliated to Shanghai Jiao Tong University School of Medicine & Shanghai Public Health Clinical Center	Shengyue Wang, Xiaonan Zhang, Gang Lu, Yun Tan, Yun Ling, Hongzhou Lu, Saijuan Chen	Human	Original	M	70	Sputum				Illumina Miseq	MEGAHIT v1.2.9
EPI_ISL_416355	D	hCoV-19/Shanghai/SH0047/2020	2020-02-04	Asia	China	Shanghai			National Research Center for Translational Medicine (Shanghai), Ruijin Hospital affiliated to Shanghai Jiao Tong University School of Medicine & Shanghai Public Health Clinical Center	Shengyue Wang, Xiaonan Zhang, Gang Lu, Yun Tan, Yun Ling, Hongzhou Lu, Saijuan Chen	Human	Original	F	34	Sputum				Illumina Miseq	MEGAHIT v1.2.9
EPI_ISL_416356	D	hCoV-19/Shanghai/SH0048/2020	2020-02-01	Asia	China	Shanghai			National Research Center for Translational Medicine (Shanghai), Ruijin Hospital affiliated to Shanghai Jiao Tong University School of Medicine & Shanghai Public Health Clinical Center	Shengyue Wang, Xiaonan Zhang, Gang Lu, Yun Tan, Yun Ling, Hongzhou Lu, Saijuan Chen	Human	Original	M	57	Sputum				Illumina Miseq	MEGAHIT v1.2.9
EPI_ISL_416357	D	hCoV-19/Shanghai/SH0049/2020	2020-02-01	Asia	China	Shanghai			National Research Center for Translational Medicine (Shanghai), Ruijin Hospital affiliated to Shanghai Jiao Tong University School of Medicine & Shanghai Public Health Clinical Center	Shengyue Wang, Xiaonan Zhang, Gang Lu, Yun Tan, Yun Ling, Hongzhou Lu, Saijuan Chen	Human	Original	M	55	Sputum				Illumina Miseq	MEGAHIT v1.2.9		Stretches of NNNs (1.32% of overall sequence).
EPI_ISL_416358	D	hCoV-19/Shanghai/SH0050/2020	2020-02-05	Asia	China	Shanghai			National Research Center for Translational Medicine (Shanghai), Ruijin Hospital affiliated to Shanghai Jiao Tong University School of Medicine & Shanghai Public Health Clinical Center	Shengyue Wang, Xiaonan Zhang, Gang Lu, Yun Tan, Yun Ling, Hongzhou Lu, Saijuan Chen	Human	Original	M	33	Sputum				Illumina Miseq	MEGAHIT v1.2.9
EPI_ISL_416359	D	hCoV-19/Shanghai/SH0051/2020	2020-02-06	Asia	China	Shanghai			National Research Center for Translational Medicine (Shanghai), Ruijin Hospital affiliated to Shanghai Jiao Tong University School of Medicine & Shanghai Public Health Clinical Center	Shengyue Wang, Xiaonan Zhang, Gang Lu, Yun Tan, Yun Ling, Hongzhou Lu, Saijuan Chen	Human	Original	M	57	Sputum				Illumina Miseq	MEGAHIT v1.2.9
EPI_ISL_416360	D	hCoV-19/Shanghai/SH0052/2020	2020-02-01	Asia	China	Shanghai			National Research Center for Translational Medicine (Shanghai), Ruijin Hospital affiliated to Shanghai Jiao Tong University School of Medicine & Shanghai Public Health Clinical Center	Shengyue Wang, Xiaonan Zhang, Gang Lu, Yun Tan, Yun Ling, Hongzhou Lu, Saijuan Chen	Human	Original	M	52	Sputum				Illumina Miseq	MEGAHIT v1.2.9		Stretches of NNNs (1.38% of overall sequence)
EPI_ISL_416361	D	hCoV-19/Shanghai/SH0053/2020	2020-02-01	Asia	China	Shanghai			National Research Center for Translational Medicine (Shanghai), Ruijin Hospital affiliated to Shanghai Jiao Tong University School of Medicine & Shanghai Public Health Clinical Center	Shengyue Wang, Xiaonan Zhang, Gang Lu, Yun Tan, Yun Ling, Hongzhou Lu, Saijuan Chen	Human	Original	M	51	Sputum				Illumina Miseq	MEGAHIT v1.2.9
EPI_ISL_416362	D	hCoV-19/Shanghai/SH0054/2020	2020-02-02	Asia	China	Shanghai			National Research Center for Translational Medicine (Shanghai), Ruijin Hospital affiliated to Shanghai Jiao Tong University School of Medicine & Shanghai Public Health Clinical Center	Shengyue Wang, Xiaonan Zhang, Gang Lu, Yun Tan, Yun Ling, Hongzhou Lu, Saijuan Chen	Human	Original	F	39	Sputum				Illumina Miseq	MEGAHIT v1.2.9
EPI_ISL_416363	D	hCoV-19/Shanghai/SH0055/2020	2020-02-08	Asia	China	Shanghai			National Research Center for Translational Medicine (Shanghai), Ruijin Hospital affiliated to Shanghai Jiao Tong University School of Medicine & Shanghai Public Health Clinical Center	Shengyue Wang, Xiaonan Zhang, Gang Lu, Yun Tan, Yun Ling, Hongzhou Lu, Saijuan Chen	Human	Original	M	38	Sputum				Illumina Miseq	MEGAHIT v1.2.9
EPI_ISL_416364	D	hCoV-19/Shanghai/SH0056/2020	2020-02-08	Asia	China	Shanghai			National Research Center for Translational Medicine (Shanghai), Ruijin Hospital affiliated to Shanghai Jiao Tong University School of Medicine & Shanghai Public Health Clinical Center	Shengyue Wang, Xiaonan Zhang, Gang Lu, Yun Tan, Yun Ling, Hongzhou Lu, Saijuan Chen	Human	Original	M	59	Sputum				Illumina Miseq	MEGAHIT v1.2.9
EPI_ISL_416365	D	hCoV-19/Shanghai/SH0058/2020	2020-01-30	Asia	China	Shanghai			National Research Center for Translational Medicine (Shanghai), Ruijin Hospital affiliated to Shanghai Jiao Tong University School of Medicine & Shanghai Public Health Clinical Center	Shengyue Wang, Xiaonan Zhang, Gang Lu, Yun Tan, Yun Ling, Hongzhou Lu, Saijuan Chen	Human	Original	M	31	Sputum				Illumina Miseq	MEGAHIT v1.2.9
EPI_ISL_416366	D	hCoV-19/Shanghai/SH0059/2020	2020-01-30	Asia	China	Shanghai			National Research Center for Translational Medicine (Shanghai), Ruijin Hospital affiliated to Shanghai Jiao Tong University School of Medicine & Shanghai Public Health Clinical Center	Shengyue Wang, Xiaonan Zhang, Gang Lu, Yun Tan, Yun Ling, Hongzhou Lu, Saijuan Chen	Human	Original	M	63	Sputum				Illumina Miseq	MEGAHIT v1.2.9
[truncated: 1,897 more rows]

## Sheet: Others
Séquences enlevées de GISAID
EPI_ISL_414503	Incomplete	900	hCoV-19/Shenzhen/3/2020	Asia / China / Guangdong	2020-03-01	Asia	China	Guangdong			bgi	chenfengzhen
[truncated: 241 more rows]
